# Supplementary material for: The Legionella collagen-like protein employs a distinct binding mechanism for the recognition of host glycosaminoglycans
Source: Nat Commun. 2024 Jun 8;15:4912. doi: 10.1038/s41467-024-49255-4 (PMC11162425; doi:10.1038/s41467-024-49255-4)
Supplement: Supplementary file 4 — Supplementary Data 1 [file 41467_2024_49255_MOESM4_ESM.xlsx]

## Sheet: Sheet1
Description	Species	NIH accession code
DUF1566 domain-containing protein	Legionella pneumophila	WP_010948344.1
DUF1566 domain-containing protein	Legionella pneumophila	WP_015961725.1
DUF1566 domain-containing protein	Legionella pneumophila	WP_011216516.1
Legionella vir region protein	Flavobacteria. bacterium BAL38	EAZ94970.1
Hypothetical protein GOS_6310005, partial (marine metagenome)	N/A	ECC71828.1
DUF1566 domain-containing protein	Legionella pneumophila	WP_011947561.1
DUF1566 domain-containing protein	Legionella pneumophila	WP_013101911.1
DUF1566 domain-containing protein	Legionella pneumophila	WP_040185895.1
DUF1566 domain-containing protein	Legionella pneumophila	WP_061563548.1
DUF1566 domain-containing protein	Legionella pneumophila	WP_062725249.1
HbP1	Legionella pneumophila	ADN03210.1
DUF1566 domain-containing protein	Legionella pneumophila	WP_014844754.1
DUF1566 domain-containing protein	Legionella pneumophila	WP_015443987.1
DUF1566 domain-containing protein	Legionella pneumophila	WP_016357032.1
DUF1566 domain-containing protein, partial	Legionella pneumophila	WP_021459955.1
DUF1566 domain-containing protein	Legionella oakridgensis	WP_025385719.1
DUF1566 domain-containing protein	Legionella oakridgensis	WP_025385919.1
DUF1566 domain-containing protein	Legionella oakridgensis	WP_035896162.1
DUF1566 domain-containing protein, partial	Legionella pneumophila	WP_027264466.1
DUF1566 domain-containing protein	Legionella pneumophila	WP_027267710.1
DUF1566 domain-containing protein, partial	Legionella pneumophila	WP_032828702.1
DUF1566 domain-containing protein, partial	Legionella pneumophila	WP_032828931.1
DUF1566 domain-containing protein, partial	Legionella pneumophila	WP_032832228.1
DUF1566 domain-containing protein, partial	Legionella pneumophila	WP_032833288.1
DUF1566 domain-containing protein, partial	Legionella pneumophila	WP_038839654.1
DUF1566 domain-containing protein, partial	Legionella pneumophila	WP_040146561.1
DUF1566 domain-containing protein, partial	Legionella pneumophila	WP_040147717.1
DUF1566 domain-containing protein	Legionella pneumophila	WP_040164635.1
DUF1566 domain-containing protein, partial	Legionella pneumophila	WP_040176715.1
DUF1566 domain-containing protein, partial	Legionella pneumophila	WP_040183632.1
DUF1566 domain-containing protein	Legionella pneumophila	WP_040184835.1
DUF1566 domain-containing protein, partial	Legionella pneumophila	WP_040187765.1
DUF1566 domain-containing protein, partial	Legionella pneumophila	WP_040190847.1
DUF1566 domain-containing protein	Legionella pneumophila	WP_042237472.1
DUF1566 domain-containing protein, partial	Legionella pneumophila	WP_042637136.1
DUF1566 domain-containing protein, partial	Legionella pneumophila	WP_042645969.1
DUF1566 domain-containing protein	Legionella pneumophila	WP_042647776.1
DUF1566 domain-containing protein, partial	Legionella pneumophila	WP_042647794.1
DUF1566 domain-containing protein, partial	Legionella pneumophila	WP_042647975.1
DUF1566 domain-containing protein, partial	Legionella pneumophila	WP_042650802.1
DUF1566 domain-containing protein, partial	Legionella pneumophila	WP_042655488.1
DUF1566 domain-containing protein	Legionella pneumophila	WP_042754707.1
DUF1566 domain-containing protein	Legionella pneumophila	WP_059428048.1
DUF1566 domain-containing protein	Legionella pneumophila	WP_059428638.1
DUF1566 domain-containing protein, partial	Legionella pneumophila	WP_044499023.1
DUF1566 domain-containing protein, partial	Legionella pneumophila	WP_044552931.1
DUF1566 domain-containing protein, partial	Legionella pneumophila	WP_047661805.1
DUF1566 domain-containing protein, partial	Legionella pneumophila	WP_059411200.1
DUF1566 domain-containing protein, partial	Legionella pneumophila	WP_059431367.1
DUF1566 domain-containing protein	Legionella pneumophila	WP_060871594.1
DUF1566 domain-containing protein	Legionella pneumophila	WP_061469204.1
DUF1566 domain-containing protein	Legionella pneumophila	WP_061684452.1
DUF1566 domain-containing protein	Legionella pneumophila	WP_061691911.1
DUF1566 domain-containing protein	Legionella pneumophila	WP_061635485.1
DUF1566 domain-containing protein	Legionella pneumophila	WP_061710309.1
DUF1566 domain-containing protein	Legionella pneumophila	WP_061638011.1
DUF1566 domain-containing protein	Legionella pneumophila	WP_061832330.1
DUF1566 domain-containing protein	Legionella pneumophila	WP_061515237.1
DUF1566 domain-containing protein	Legionella pneumophila	WP_230305795.1
DUF1566 domain-containing protein	Legionella pneumophila	WP_061690779.1
DUF1566 domain-containing protein	Legionella pneumophila	WP_061722744.1
DUF1566 domain-containing protein	Legionella pneumophila	WP_061722072.1
DUF1566 domain-containing protein	Legionella pneumophila	WP_061637081.1
DUF1566 domain-containing protein	Legionella pneumophila	WP_061723125.1
DUF1566 domain-containing protein	Legionella pneumophila	WP_061716791.1
DUF1566 domain-containing protein	Legionella pneumophila	WP_061836912.1
DUF1566 domain-containing protein	Legionella pneumophila	WP_061639199.1
DUF1566 domain-containing protein	Legionella pneumophila	WP_061723636.1
DUF1566 domain-containing protein	Legionella pneumophila	WP_061398413.1
DUF1566 domain-containing protein	Legionella pneumophila	WP_061684485.1
DUF1566 domain-containing protein	Legionella pneumophila	WP_061828234.1
DUF1566 domain-containing protein	Legionella pneumophila	WP_061635538.1
DUF1566 domain-containing protein	Legionella pneumophila	WP_061723696.1
DUF1566 domain-containing protein	Legionella pneumophila	WP_061828204.1
DUF1566 domain-containing protein	Legionella pneumophila	WP_061827839.1
DUF1566 domain-containing protein	Legionella pneumophila	WP_061828230.1
DUF1566 domain-containing protein	Legionella pneumophila	WP_061724091.1
DUF1566 domain-containing protein	Legionella pneumophila	WP_061467335.1
DUF1566 domain-containing protein	Legionella pneumophila	WP_061773537.1
DUF1566 domain-containing protein	Legionella pneumophila	WP_061467096.1
DUF1566 domain-containing protein	Legionella pneumophila	WP_061480980.1
DUF1566 domain-containing protein	Legionella pneumophila	WP_061481517.1
DUF1566 domain-containing protein	Legionella pneumophila	WP_061483720.1
DUF1566 domain-containing protein	Legionella pneumophila	WP_061512424.1
DUF1566 domain-containing protein	Legionella pneumophila	WP_061513719.1
DUF1566 domain-containing protein	Legionella pneumophila	WP_061773165.1
DUF1566 domain-containing protein	Legionella pneumophila	WP_061784476.1
DUF1566 domain-containing protein, partial	Legionella pneumophila	WP_062721381.1
DUF1566 domain-containing protein, partial	Legionella pneumophila	WP_062739669.1
DUF1566 domain-containing protein, partial	Legionella pneumophila	WP_062739721.1
DUF1566 domain-containing protein, partial	Legionella pneumophila	WP_062756802.1
DUF1566 domain-containing protein, partial	Legionella pneumophila	WP_062777099.1
DUF1566 domain-containing protein	Legionella pneumophila	WP_062896185.1
DUF1566 domain-containing protein	Legionella oakridgensis	WP_064101346.1
DUF1566 domain-containing protein	Legionella pneumophila	WP_070322485.1
DUF1566 domain-containing protein	Legionella pneumophila	WP_070322308.1
MAG: hypothetical protein A3D92_17110	Bacteroidetes bacterium RIFCSPHIGHO2_02_FULL_44_7	OFZ16950.1
MAG: hypothetical protein A3D31_13075	Candidatus Fluviicola riflensis	OGS77914.1
DUF1566 domain-containing protein, partial	Legionella pneumophila	WP_143460085.1
DUF1566 domain-containing protein, partial	Legionella pneumophila	WP_143460548.1
MAG: hypothetical protein COA38_21500	Fluviicola sp.	PHR16987.1
collagen triple helix repeat protein	Comamonas sp. 26	PIG08876.1
MAG: hypothetical protein CK423_04720	Legionella sp.	PJD94984.1
MAG: hypothetical protein CK426_01620	Legionella sp.	PJD99773.1
DUF1566 domain-containing protein	Nonlabens sp. MB-3u-79	WP_101013415.1
DUF1566 domain-containing protein	Legionella pneumophila	WP_106174748.1
DUF1566 domain-containing protein	Legionella pneumophila	WP_106184284.1
DUF1566 domain-containing protein	Legionella pneumophila	WP_106195271.1
DUF1566 domain-containing protein	Legionella pneumophila	WP_106225763.1
DUF1566 domain-containing protein	Legionella pneumophila	WP_106229744.1
DUF1566 domain-containing protein	Legionella pneumophila	WP_110570296.1
DUF1566 domain-containing protein	Oceanihabitans sediminis	WP_123796521.1
DUF1566 domain-containing protein	Oceanihabitans sediminis	RCU56654.1
DUF1566 domain-containing protein	Legionella pneumophila	WP_114693300.1
DUF1566 domain-containing protein, partial	Legionella pneumophila	WP_114674093.1
tail fiber protein	Legionella longbeachae	STY20446.1
DUF1566 domain-containing protein	Legionella quateirensis	WP_115148663.1
uncharacterized protein DUF1566, partial	Winogradskyella pacifica	REE25412.1
DUF1566 domain-containing protein	Legionella pneumophila	WP_120061973.1
DUF1566 domain-containing protein	Legionella pneumophila	WP_134984243.1
DUF1566 domain-containing protein	Legionella pneumophila	WP_129368547.1
DUF1566 domain-containing protein	Legionella quateirensis	WP_133141067.1
DUF1566 domain-containing protein, partial	Legionella pneumophila	WP_134921750.1
DUF1566 domain-containing protein	Legionella pneumophila	WP_136669451.1
DUF1566 domain-containing protein, partial	Legionella pneumophila	WP_136691115.1
DUF1566 domain-containing protein	Legionella pneumophila	WP_136627821.1
DUF1566 domain-containing protein	Legionella pneumophila	WP_136633845.1
DUF1566 domain-containing protein	Legionella pneumophila	WP_136648505.1
MAG: DUF1566 domain-containing protein, partial	Gammaproteobacteria bacterium	TLZ59698.1
MAG: DUF1566 domain-containing protein	Chitinophagaceae bacterium	TVR83543.1
DUF1566 domain-containing protein, partial	Legionella pneumophila	WP_148654818.1
hypothetical protein EZS27_000721
(termite gut metagenome)	N/A	KAA6351924.1
Hypothetical protein	Cupriavidus sp. SK-3	WP_152561645.1
DUF1566 domain-containing protein, partial	Legionella pneumophila	WP_154231773.1
unannotated protein (freshwater metagenome)	N/A	CAB4331133.1
DUF1566 domain-containing protein, partial	Legionella pneumophila	WP_154694957.1
DUF1566 domain-containing protein, partial	Legionella pneumophila	WP_154698949.1
DUF1566 domain-containing protein, partial	Legionella pneumophila	WP_154698961.1
DUF1566 domain-containing protein, partial	Legionella pneumophila	WP_154699083.1
DUF1566 domain-containing protein, partial	Legionella pneumophila	WP_154699070.1
DUF1566 domain-containing protein, partial	Legionella pneumophila	WP_154699188.1
DUF1566 domain-containing protein, partial	Legionella pneumophila	WP_154699211.1
DUF1566 domain-containing protein, partial	Legionella pneumophila	WP_154699232.1
DUF1566 domain-containing protein, partial	Legionella pneumophila	WP_154699253.1
DUF1566 domain-containing protein, partial	Legionella pneumophila	WP_154699450.1
DUF1566 domain-containing protein, partial	Legionella pneumophila	WP_154699477.1
DUF1566 domain-containing protein, partial	Legionella pneumophila	WP_154699519.1
DUF1566 domain-containing protein, partial	Legionella pneumophila	WP_154699508.1
DUF1566 domain-containing protein, partial	Legionella pneumophila	WP_154699564.1
DUF1566 domain-containing protein, partial	Legionella pneumophila	WP_154699554.1
DUF1566 domain-containing protein, partial	Legionella pneumophila	WP_154699579.1
DUF1566 domain-containing protein, partial	Legionella pneumophila	WP_154699623.1
DUF1566 domain-containing protein, partial	Legionella pneumophila	WP_154699798.1
DUF1566 domain-containing protein, partial	Legionella pneumophila	WP_161503312.1
DUF1566 domain-containing protein, partial	Legionella pneumophila	WP_161503617.1
DUF1566 domain-containing protein, partial	Legionella pneumophila	WP_161505509.1
DUF1566 domain-containing protein, partial	Legionella pneumophila	WP_161513085.1
DUF1566 domain-containing protein, partial	Legionella pneumophila	WP_161513358.1
DUF1566 domain-containing protein, partial	Legionella pneumophila	WP_161513925.1
DUF1566 domain-containing protein	Legionella pneumophila	WP_161514298.1
DUF1566 domain-containing protein, partial	Legionella pneumophila	WP_161514748.1
DUF1566 domain-containing protein, partial	Legionella pneumophila	WP_161516834.1
Collagen triple helix repeat
(uncultured Caudovirales phage)	N/A	CAB4171944.1
DUF1566 domain-containing protein	Winogradskyella wichelsiae	WP_179375955.1
hypothetical protein GCM10010832_23760	Psychroflexus planctonicus	GGE43047.1
DUF1566 domain-containing protein	Psychroflexus planctonicus	WP_194428404.1
phage tail protein	Legionella pneumophila	WP_281162213.1
DUF1566 domain-containing protein, partial	Legionella pneumophila	WP_247337804.1
DUF1566 domain-containing protein, partial	Legionella pneumophila	WP_247386728.1
DUF1566 domain-containing protein	Legionella pneumophila	WP_241505424.1
DUF1566 domain-containing protein	Legionella pneumophila	WP_241507376.1
DUF1566 domain-containing protein, partial	Legionella pneumophila	WP_247358519.1
hypothetical protein	Comamonas sp. 26	WP_199173708.1
DUF1566 domain-containing protein	Legionella sp. PATHC032	WP_265719455.1
DUF1566 domain-containing protein, partial	Legionella pneumophila	WP_247094671.1
DUF1566 domain-containing protein, partial	Legionella pneumophila	WP_241510043.1
DUF1566 domain-containing protein, partial	Legionella pneumophila	WP_241508403.1
DUF1566 domain-containing protein	Methylomonas paludis	WP_215584844.1
DUF1566 domain-containing protein, partial	Legionella pneumophila	WP_229309814.1
DUF1566 domain-containing protein, partial	Legionella pneumophila	WP_230308248.1
DUF1566 domain-containing protein, partial	Legionella pneumophila	WP_230314272.1
DUF1566 domain-containing protein	Legionella pneumophila	WP_236715301.1
hypothetical protein	Legionella bononiensis	WP_238400292.1
DUF1566 domain-containing protein	Legionella bononiensis	WP_238400409.1
DUF1566 domain-containing protein, partial	Legionella quateirensis	WP_238585567.1
DUF1566 domain-containing protein	Legionella pneumophila	WP_241507749.1
DUF1566 domain-containing protein, partial	Legionella pneumophila	WP_241534195.1
DUF1566 domain-containing protein, partial	Legionella pneumophila	WP_241506022.1
DUF1566 domain-containing protein, partial	Legionella pneumophila	WP_241505578.1
DUF1566 domain-containing protein	Legionella pneumophila	WP_241533060.1
DUF1566 domain-containing protein	Legionella pneumophila	WP_241535769.1
	Legionella pneumophila	WP_241534112.1
DUF1566 domain-containing protein, partial	Legionella pneumophila	WP_241534982.1
DUF1566 domain-containing protein	Legionella pneumophila	WP_241532330.1
DUF1566 domain-containing protein	Thiocystis minor	WP_242523155.1
hypothetical protein	Methylobacter sp. S3L5C	WP_243219470.1
DUF1566 domain-containing protein, partial	Legionella pneumophila	WP_247356958.1
phage tail protein	Legionella pneumophila	WP_269568483.1
DUF1566 domain-containing protein, partial	Legionella pneumophila	WP_269562955.1
hypothetical protein	Winogradskyella pacifica	WP_257018464.1
hypothetical protein	Winogradskyella wichelsiae	WP_262886520.1
hypothetical protein	Bacteroidia bacterium	GHS95945.1
phage tail protein	Legionella pneumophila	WP_265665447.1
phage tail protein	Legionella sp. PATHC039	WP_265732188.1
phage tail protein	Legionella pneumophila	WP_265672815.1
phage tail protein	Legionella pneumophila	WP_265672181.1
phage tail protein	Legionella pneumophila	WP_269568141.1
phage tail protein, partial	Legionella pneumophila	WP_269563856.1
DUF1566 domain-containing protein, partial	Legionella pneumophila	WP_269568104.1
phage tail protein	Legionella pneumophila	WP_269568937.1
DUF1566 domain-containing protein, partial	Legionella pneumophila	WP_269567031.1
phage tail protein	Legionella pneumophila	WP_269564737.1
phage tail protein	Legionella pneumophila	WP_269564955.1
DUF1566 domain-containing protein, partial	Legionella pneumophila	WP_269565042.1
phage tail protein, partial	Legionella pneumophila	WP_269566652.1
DUF1566 domain-containing protein, partial	Legionella pneumophila	WP_269566086.1
DUF1566 domain-containing protein, partial	Legionella pneumophila	WP_269569356.1
DUF1566 domain-containing protein, partial	Legionella pneumophila	WP_269562660.1
DUF1566 domain-containing protein, partial	Legionella pneumophila	WP_269568473.1
phage tail protein	Legionella pneumophila	WP_269568720.1
DUF1566 domain-containing protein, partial	Legionella pneumophila	WP_272838090.1
DUF1566 domain-containing protein, partial	Legionella pneumophila	WP_272850246.1
MAG: Uncharacterised protein	Formosa sp. Hel1_33_131	CAI8189797.1
phage tail protein	Legionella pneumophila	WP_281489849.1
phage tail protein	Legionella pneumophila	WP_283324708.1
