# Supplementary material for: The Legionella collagen-like protein employs a distinct binding mechanism for the recognition of host glycosaminoglycans
Source: Nat Commun. 2024 Jun 8;15:4912. doi: 10.1038/s41467-024-49255-4 (PMC11162425; doi:10.1038/s41467-024-49255-4)
Supplement: Supplementary file 5 — Supplementary Data 2 [file 41467_2024_49255_MOESM5_ESM.xlsx]

## Sheet: Sheet1
Bacterial strain	Serogroup / genotype	Reference
L. pneumophila 130b	ATCC strain BAA-74. Served as the wild type and parent for all mutants.	1, 2
L. pneumophila NU468	130b strain carrying lcl mutation	This study
L. pneumophila NU469	130b strain carrying lcl mutation	This study
L. pneumophila NU275	130b strain carrying lspF (T2SS) mutation	3
E. coli DH5a	F- Φ80lacZΔM15 Δ(lacZYA-argF) U169 recA1 endA1 hsdR17(rk-, mk+) phoA supE44 thi-1 gyrA96 relA1 λ-	Invitrogen
E. coli BL21 (DE3)	fhuA2 [lon] ompT gal (λ DE3) [dcm] ∆hsdS λ DE3 = λ sBamHIo ∆EcoRI-B int::(lacI::PlacUV5::T7 gene1) i21 ∆nin5	NEB
Supplementary Data 2 References
1	DebRoy, S., Dao, J., Soderberg, M., Rossier, O. & Cianciotto, N. P. Legionella pneumophila type II secretome reveals unique exoproteins and a chitinase that promotes bacterial persistence in the lung. Proc Natl Acad Sci U S A 103, 19146-19151, doi:10.1073/pnas.0608279103 (2006).
2	Schroeder, G. N. et al. Legionella pneumophila strain 130b possesses a unique combination of type IV secretion systems and novel Dot/Icm secretion system effector proteins. J Bacteriol 192, 6001-6016, doi:10.1128/JB.00778-10 (2010).
3	Rossier, O., Starkenburg, S. R. & Cianciotto, N. P. Legionella pneumophila type II protein secretion promotes virulence in the A/J mouse model of Legionnaires' disease pneumonia. Infect Immun 72, 310-321, doi:10.1128/IAI.72.1.310-321.2004 (2004).
