# Supplementary material for: The Legionella collagen-like protein employs a distinct binding mechanism for the recognition of host glycosaminoglycans
Source: Nat Commun. 2024 Jun 8;15:4912. doi: 10.1038/s41467-024-49255-4 (PMC11162425; doi:10.1038/s41467-024-49255-4)
Supplement: Supplementary file 6 — Supplementary Data 3 [file 41467_2024_49255_MOESM6_ESM.xlsx]

## Sheet: Sheet1
Primer	Description	Sequence (5’ to 3’)
lcl-UpF	Gene KO – L. pneumophila 130b lcl upstream F	ATACGTACACGAAGGCGACC
lcl -UpR	Gene KO – L. pneumophila 130b lcl upstream R	TCTTTATTTCCCACTATATGCTCACTTG
lcl-DownF	Gene KO – L. pneumophila 130b lcl downstream F	GTATGGCAAAACTTCAATTTTGCT
lcl -DownR	Gene KO – L. pneumophila 130b lcl downstream R	AGAAGTACGCCCTGGTTTCG
lcl-P1	Gene KO - Kn-resistance cassette F	AAATAAAAGAGACAAGTGAGCATATAGTGGGAAATAAAGAGTGTAGGCTGGAGCTGCTTC
lcl-P2	Gene KO - Kn-resistance cassette R	GAACATTTTCATCCTTGAGCAAAATTGAAGTTTTGCCATACCATATGAATATCCTCCTTA
RLC1	Recombinant expression of L. pneumophila 130b Lcl F	GACGACGACAAGATGAAAAGCAATCCGGCCTCGC
RLC2	Recombinant expression of L. pneumophila 130b Lcl R	GAGGAGAAGCCCGGttaAAAGGCTCTTACAGCACGTAC
RLC3	Recombinant expression of L. pneumophila 130b Lcl-CTD F	GACGACGACAAGATGGAAACGGGACAAGTCCTTGC
RLC4	Recombinant expression of L. pneumophila 130b Lcl-CTD R	GAGGAGAAGCCCGGttaAAAGGCTCTTACAGCACGTAC
