# Supplementary material for: The Legionella collagen-like protein employs a distinct binding mechanism for the recognition of host glycosaminoglycans
Source: Nat Commun. 2024 Jun 8;15:4912. doi: 10.1038/s41467-024-49255-4 (PMC11162425; doi:10.1038/s41467-024-49255-4)
Supplement: Supplementary file 7 — Supplementary Data 4 [file 41467_2024_49255_MOESM7_ESM.xlsx]

## Sheet: Sheet1
Plasmid	Description	Reference
pET46 Ek/LIC	Expression vector	Novagen
pRLC1	pET46 Ek/LIC expression of L. pneumophila Lcl residues 1-401	This study
pRLC2	pET46 Ek/LIC expression of L. pneumophila Lcl CTD residues 252-401	This study
pET28b	Expression vector	Novagen
pRLCm1	pET28b expression of L. pneumophila Lcl (CTD) residues 252-401 containing R342A mutation	This study
pRLCm2	pET28b expression of L. pneumophila Lcl (CTD) residues 252-401 containing E368A mutation	This study
pRLCm3	pET28b expression of L. pneumophila Lcl (CTD) residues 252-401 containing K369A mutation	This study
pRLCm4	pET28b expression of L. pneumophila Lcl (CTD) residues 252-401 containing K380A mutation	This study
pRLCm5	pET28b expression of L. pneumophila Lcl (CTD) residues 252-401 containing K385A mutation	This study
pRLCm6	pET28b expression of L. pneumophila Lcl (CTD) residues 252-401 containing D386A mutation	This study
pRLCm7	pET28b expression of L. pneumophila Lcl (CTD) residues 252-401 containing K391A mutation	This study
pNGFP	pET28b expression of L. pneumophila Lcl (N) residues 1-30	This study
pGFP	pET28b expression GFP	This study
