# Supplementary material for: The Legionella collagen-like protein employs a distinct binding mechanism for the recognition of host glycosaminoglycans
Source: Nat Commun. 2024 Jun 8;15:4912. doi: 10.1038/s41467-024-49255-4 (PMC11162425; doi:10.1038/s41467-024-49255-4)
Supplement: Supplementary file 8 — Supplementary Data 5 [file 41467_2024_49255_MOESM8_ESM.xlsx]

## Sheet: Sheet1
Gene	Description	Sequence (5’ to 3’)
gRLCm1	Lcl-CTD R342A mutant	CCATGGTCCATCATCATCATCATCATGTGGACGACGACGACAAGATGGAAACGGGACAAGTCCTTGCCAAATCAAATGACCTCGATTTCAATACCATGTGGGTTGACCCGGCAAATTCCGGCATTAGGCGGCAATTAGGCGATAAAGCTCTTGGCGGTACAGTGATTTATGTTAATGCGCTAGGTACACACGGGCTTGTAGTAGCAAATTCAGATCAAGTTAATTCAAACACATGGTGGGATGCTCAAGATTCCATAACAAATCCTGCCCACTTTGACAATGAAGGTAAATTATATTCTGACTGGAGGCTCCCTACCGCGTTTGAATTGAATTTAATTTATATGATGCGAAATGAGCTGGGAAATTTTTTGGCAGGTAATTACTGGAGTTCGATTGAAA…
gRLCm2	Lcl-CTD E368A mutant	CCATGGTCCATCATCATCATCATCATGTGGACGACGACGACAAGATGGAAACGGGACAAGTCCTTGCCAAATCAAATGACCTCGATTTCAATACCATGTGGGTTGACCCGGCAAATTCCGGCATTAGGCGGCAATTAGGCGATAAAGCTCTTGGCGGTACAGTGATTTATGTTAATGCGCTAGGTACACACGGGCTTGTAGTAGCAAATTCAGATCAAGTTAATTCAAACACATGGTGGGATGCTCAAGATTCCATAACAAATCCTGCCCACTTTGACAATGAAGGTAAATTATATTCTGACTGGAGGCTCCCTACCCGTTTTGAATTGAATTTAATTTATATGATGCGAAATGAGCTGGGAAATTTTTTGGCAGGTAATTACTGGAGTTCGATTGCGA…
gRLCm3	Lcl-CTD K369A mutant	CCATGGTCCATCATCATCATCATCATGTGGACGACGACGACAAGATGGAAACGGGACAAGTCCTTGCCAAATCAAATGACCTCGATTTCAATACCATGTGGGTTGACCCGGCAAATTCCGGCATTAGGCGGCAATTAGGCGATAAAGCTCTTGGCGGTACAGTGATTTATGTTAATGCGCTAGGTACACACGGGCTTGTAGTAGCAAATTCAGATCAAGTTAATTCAAACACATGGTGGGATGCTCAAGATTCCATAACAAATCCTGCCCACTTTGACAATGAAGGTAAATTATATTCTGACTGGAGGCTCCCTACCCGTTTTGAATTGAATTTAATTTATATGATGCGAAATGAGCTGGGAAATTTTTTGGCAGGTAATTACTGGAGTTCGATTGAAG…
gRLCm4	Lcl-CTD K380A mutant	CCATGGTCCATCATCATCATCATCATGTGGACGACGACGACAAGATGGAAACGGGACAAGTCCTTGCCAAATCAAATGACCTCGATTTCAATACCATGTGGGTTGACCCGGCAAATTCCGGCATTAGGCGGCAATTAGGCGATAAAGCTCTTGGCGGTACAGTGATTTATGTTAATGCGCTAGGTACACACGGGCTTGTAGTAGCAAATTCAGATCAAGTTAATTCAAACACATGGTGGGATGCTCAAGATTCCATAACAAATCCTGCCCACTTTGACAATGAAGGTAAATTATATTCTGACTGGAGGCTCCCTACCCGTTTTGAATTGAATTTAATTTATATGATGCGAAATGAGCTGGGAAATTTTTTGGCAGGTAATTACTGGAGTTCGATTGAAA…
gRLCm5	Lcl-CTD K385A mutant	CCATGGTCCATCATCATCATCATCATGTGGACGACGACGACAAGATGGAAACGGGACAAGTCCTTGCCAAATCAAATGACCTCGATTTCAATACCATGTGGGTTGACCCGGCAAATTCCGGCATTAGGCGGCAATTAGGCGATAAAGCTCTTGGCGGTACAGTGATTTATGTTAATGCGCTAGGTACACACGGGCTTGTAGTAGCAAATTCAGATCAAGTTAATTCAAACACATGGTGGGATGCTCAAGATTCCATAACAAATCCTGCCCACTTTGACAATGAAGGTAAATTATATTCTGACTGGAGGCTCCCTACCCGTTTTGAATTGAATTTAATTTATATGATGCGAAATGAGCTGGGAAATTTTTTGGCAGGTAATTACTGGAGTTCGATTGAAA…
gRLCm6	Lcl-CTD D386A mutant	CCATGGTCCATCATCATCATCATCATGTGGACGACGACGACAAGATGGAAACGGGACAAGTCCTTGCCAAATCAAATGACCTCGATTTCAATACCATGTGGGTTGACCCGGCAAATTCCGGCATTAGGCGGCAATTAGGCGATAAAGCTCTTGGCGGTACAGTGATTTATGTTAATGCGCTAGGTACACACGGGCTTGTAGTAGCAAATTCAGATCAAGTTAATTCAAACACATGGTGGGATGCTCAAGATTCCATAACAAATCCTGCCCACTTTGACAATGAAGGTAAATTATATTCTGACTGGAGGCTCCCTACCCGTTTTGAATTGAATTTAATTTATATGATGCGAAATGAGCTGGGAAATTTTTTGGCAGGTAATTACTGGAGTTCGATTGAAA…
gRLCm7	Lcl-CTD K391A mutant	CCATGGTCCATCATCATCATCATCATGTGGACGACGACGACAAGATGGAAACGGGACAAGTCCTTGCCAAATCAAATGACCTCGATTTCAATACCATGTGGGTTGACCCGGCAAATTCCGGCATTAGGCGGCAATTAGGCGATAAAGCTCTTGGCGGTACAGTGATTTATGTTAATGCGCTAGGTACACACGGGCTTGTAGTAGCAAATTCAGATCAAGTTAATTCAAACACATGGTGGGATGCTCAAGATTCCATAACAAATCCTGCCCACTTTGACAATGAAGGTAAATTATATTCTGACTGGAGGCTCCCTACCCGTTTTGAATTGAATTTAATTTATATGATGCGAAATGAGCTGGGAAATTTTTTGGCAGGTAATTACTGGAGTTCGATTGAAA…
gNGFP	Lcl-N with C-terminal GFP fusion	CCATGGTCAAAAGCAATCCGGCAAGCCAGGCATATGTTGATGGTAAAGTTAGCGAACTGAAAAACGAACTGACCAACAAAATTAACAGCATTCCGAGCGGTAGCACCGGTAGTACCGGCAGCACCGGTTCAACAGGTAGCACCAGCAAAGGTGAAGAACTGTTTACCGGTGTTGTTCCGATTCTGGTTGAACTGGATGGTGATGTTAATGGCCACAAATTTTCTGTTCGTGGTGAAGGCGAAGGTGATGCAACCAATGGTAAACTGACCCTGAAATTTATCTGTACCACCGGCAAACTGCCGGTTCCGTGGCCGACACTGGTTACCACACTGACCTATGGTGTTCAGTGTTTTAGCCGTTATCCGGATCATATGAAACGCCACGATTTCTTTAAAAGCG…
gGFP	GFP	CCATGGTCAGCAAAGGTGAAGAACTGTTTACCGGTGTTGTTCCGATTCTGGTTGAACTGGATGGTGATGTTAATGGCCACAAATTTTCTGTTCGTGGTGAAGGCGAAGGTGATGCAACCAATGGTAAACTGACCCTGAAATTTATCTGTACCACCGGCAAACTGCCGGTTCCGTGGCCGACACTGGTTACCACACTGACCTATGGTGTTCAGTGTTTTAGCCGTTATCCGGATCATATGAAACGCCACGATTTCTTTAAAAGCGCAATGCCGGAAGGTTATGTTCAAGAACGTACCATCTCCTTTAAAGATGATGGCACCTATAAAACCCGTGCCGAAGTTAAATTTGAAGGTGATACCCTGGTGAATCGCATTGAACTGAAAGGCATTGATTTCAAAG…
		*Restriction sites are underlined
