# Supplementary material for: The Legionella collagen-like protein employs a distinct binding mechanism for the recognition of host glycosaminoglycans
Source: Nat Commun. 2024 Jun 8;15:4912. doi: 10.1038/s41467-024-49255-4 (PMC11162425; doi:10.1038/s41467-024-49255-4)
Supplement: Supplementary file 10 — Source Data [file 41467_2024_49255_MOESM10_ESM.xlsx]

## Sheet: Fig. 1a
Unprocessed blot from Fig. 1a.
Length of migration of prestainined markers on the transferred blot were measured and then aligned onto subsequent film image shown here ('-' and '+' symbols).
Markers with auto-fluorescence ('+' symbol and red annotation) were also visible on the film.
Two different blots were aligned to each otherusing the prestained markers and exposed on the same film image.
Blot 1 was incubated with a different antibody and is not related to this work, but was used to confirm MW marker positions on the film image of blot2, which is shown in Fig. 1a.

## Sheet: Fig. 1b
									#VALUE!
WCs					Rreference
	well 1	well 2	well 3			well 1	well 2	well 3
130b	0.401	0.337	0.346		130b	0.082	0.04	0.071
NU468	0.07	0.062	0.059		NU468	0.046	0.036	0.041
NU469	0.065	0.063	0.059		NU469	0.044	0.044	0.041
NU275	0.066	0.068	0.068		NU275	0.041	0.045	0.045
Baselined
	well 1	well 2	well 3	Average	SEM
130b	0.336667	0.272667	0.281667	0.297	0.020003
NU468	0.029	0.021	0.018	0.022667	0.003283
NU469	0.022	0.02	0.016	0.019333	0.001764
NU275	0.022333	0.024333	0.024333	0.023667	0.000667
t-Test: Two-Sample Assuming Equal Variances					t-Test: Two-Sample Assuming Equal Variances					t-Test: Two-Sample Assuming Equal Variances
130b vs NU468					130b vs NU469					130b vs NU275
Unpaired t test					Unpaired t test					Unpaired t test
P value	0.0002				P value	0.0002				P value	0.0002
P value summary	***				P value summary	***				P value summary	***
Significantly different (P < 0.05)?	Yes				Significantly different (P < 0.05)?	Yes				Significantly different (P < 0.05)?	Yes
One- or two-tailed P value?	Two-tailed				One- or two-tailed P value?	Two-tailed				One- or two-tailed P value?	Two-tailed
t, df	t=13.53, df=4				t, df	t=13.83, df=4				t, df	t=13.66, df=4
How big is the difference?					How big is the difference?					How big is the difference?
Mean of column A	0.297				Mean of column A	0.297				Mean of column A	0.297
Mean of column B	0.02267				Mean of column C	0.01933				Mean of column D	0.02367
Difference between means (B - A) ± SEM	-0.2743 ± 0.02027				Difference between means (C - A) ± SEM	-0.2777 ± 0.02008				Difference between means (D - A) ± SEM	-0.2733 ± 0.02001
95% confidence interval	-0.3306 to -0.2181				95% confidence interval	-0.3334 to -0.2219				95% confidence interval	-0.3289 to -0.2178
R squared (eta squared)	0.9786				R squared (eta squared)	0.9795				R squared (eta squared)	0.979
Sample size	3				Sample size	3				Sample size	3

## Sheet: Fig. 2a
Lcl									Lcl-CTD
Volume (ml)	Refractive Index (RI)	Normalised (RI)		Volume (ml)	Molecular mass (kDa)				Volume (ml)	Refractive Index (RI)	Normalised (RI)		Volume (ml)	Molecular mass (kDa)
0	-1.58106e-05	-0.000205333		11.3743	120430				0	1.81839e-06	0.0160482		17.3337	51339.2
0.0168346	-2.00202e-05	-0.000260003		11.3911	120602				0.0126506	1.79715e-06	0.0157438		17.3506	51072.1
0.0336691	-2.03779e-05	-0.000264648		11.408	120827				0.0284402	1.73992e-06	0.0149241		17.3674	50936
0.0505037	-1.97177e-05	-0.000256073		11.4248	121127				0.0442298	1.60486e-06	0.0129894		17.3842	51039.7
0.0673382	-1.89096e-05	-0.000245579		11.4416	120409				0.0600194	1.4792e-06	0.0111892		17.4011	51432.6
0.0841728	-1.79616e-05	-0.000233267		11.4585	120652				0.075809	1.35237e-06	0.00937243		17.4179	51827.8
0.101007	-1.6221e-05	-0.000210663		11.4753	120885				0.0915986	1.21251e-06	0.00736905		17.4347	52006.2
0.117842	-1.38565e-05	-0.000179954		11.4921	121025				0.107388	9.91993e-07	0.00421013		17.4516	52208.2
0.134676	-6.97041e-06	-9.05248e-05		11.509	121084				0.123178	5.91899e-07	-0.00152115		17.4684	52432.1
0.151511	1.93141e-05	0.000250833		11.5258	121080				0.138967	9.4466e-08	-0.00864679		17.4852	52709.2
0.168346	7.19501e-05	0.000934416		11.5426	121163				0.154757	-3.0235e-07	-0.0143311		17.5021	53107.1
0.18518	0.000123617	0.00160542		11.5595	121559				0.170547	-5.23635e-07	-0.017501		17.5189	53527.2
0.202015	0.000168554	0.00218901		11.5763	121769				0.186336	-6.03979e-07	-0.0186519		17.5358	53899.5
0.218849	0.000200719	0.00260674		11.5932	121771				0.202126	-6.02005e-07	-0.0186236		17.5526	54227.3
0.235684	0.000222667	0.00289178		11.61	121606				0.217915	-5.89305e-07	-0.0184417		17.5694	54431.3
0.252518	0.000229659	0.00298258		11.6268	121689				0.233705	-5.88093e-07	-0.0184243		17.5863	54563.9
0.269353	0.00022708	0.00294909		11.6437	121920				0.249495	-5.86882e-07	-0.018407		17.6031	54695.1
0.286187	0.000218609	0.00283907		11.6605	121981				0.265284	-6.98805e-07	-0.0200103		17.6199	54848.7
0.303022	0.00020698	0.00268805		11.6773	121765				0.281074	-8.06292e-07	-0.02155		17.6368	55063.5
0.319857	0.000192693	0.00250251		11.6942	121408				0.296863	-8.29255e-07	-0.0218789		17.6536	55338.8
0.336691	0.000176043	0.00228627		11.711	121024				0.312653	-7.55864e-07	-0.0208276		17.6704	55373.7
0.353526	0.00016143	0.00209649		11.7278	121618				0.328443	-6.288e-07	-0.0190074		17.6873	55398.7
0.37036	0.00014973	0.00194455		11.7447	121297				0.344232	-4.98433e-07	-0.01714		17.7041	55599
0.387195	0.000138011	0.00179235		11.7615	120946				0.360022	-3.91766e-07	-0.015612		17.7209	55862.8
0.404029	0.000125619	0.00163142		11.7783	120547				0.375811	-3.15199e-07	-0.0145152		17.7378	56210.3
0.420864	0.000114252	0.00148379							0.391601	-2.63231e-07	-0.0137707		17.7546	56523.7
0.437698	0.000105061	0.00136443							0.407391	-2.28435e-07	-0.0132723		17.7714	56647.7
0.454533	9.58916e-05	0.00124535							0.42318	-2.04533e-07	-0.0129299		17.7883	56662.8
0.471368	8.68043e-05	0.00112733							0.43897	-1.87347e-07	-0.0126837		17.8051	56825.4
0.488202	8.00822e-05	0.00104003							0.454759	-1.73736e-07	-0.0124887		17.8219	57055.3
0.505037	7.47109e-05	0.000970271							0.470549	-1.60766e-07	-0.0123029		17.8388	57007.7
0.521871	7.03135e-05	0.000913162							0.486339	-1.51381e-07	-0.0121685		17.8556	56894.9
0.538706	6.4526e-05	0.000838							0.502128	-1.44264e-07	-0.0120666		17.8724	56944.5
0.55554	6.00054e-05	0.000779291							0.517918	-1.37137e-07	-0.0119645		17.8893	56988.6
0.572375	5.60348e-05	0.000727725							0.533707	-1.30334e-07	-0.011867		17.9061	56421
0.58921	5.24703e-05	0.000681432							0.549497	-1.25583e-07	-0.011799
0.606044	4.85416e-05	0.000630411							0.565287	-1.20933e-07	-0.0117323
0.622879	4.36929e-05	0.000567441							0.581076	-1.16582e-07	-0.01167
0.639713	4.09134e-05	0.000531343							0.596866	-1.13656e-07	-0.0116281
0.656548	3.91789e-05	0.000508817							0.612655	-1.11086e-07	-0.0115913
0.673382	3.73807e-05	0.000485463							0.628445	-1.0918e-07	-0.011564
0.690217	3.54504e-05	0.000460395							0.644235	-1.07274e-07	-0.0115367
0.707051	3.14096e-05	0.000407917							0.660024	-1.07484e-07	-0.0115397
0.723886	2.91576e-05	0.00037867							0.675814	-1.07199e-07	-0.0115356
0.740721	2.76774e-05	0.000359446							0.691603	-1.05402e-07	-0.0115099
0.757555	2.65411e-05	0.00034469							0.707393	-1.03299e-07	-0.0114797
0.77439	2.4978e-05	0.00032439							0.723183	-1.01382e-07	-0.0114523
0.791224	2.30512e-05	0.000299367							0.738972	-9.94656e-08	-0.0114248
0.808059	2.00658e-05	0.000260595							0.754762	-9.86148e-08	-0.0114126
0.824893	1.77994e-05	0.000231161							0.770551	-9.80851e-08	-0.0114051
0.841728	1.81044e-05	0.000235121							0.786341	-9.72945e-08	-0.0113937
0.858562	1.84847e-05	0.000240061							0.802131	-9.51181e-08	-0.0113626
0.875397	1.86836e-05	0.000242645							0.81792	-9.28388e-08	-0.0113299
0.892232	1.87089e-05	0.000242973							0.83371	-9.02411e-08	-0.0112927
0.909066	1.77563e-05	0.000230601							0.849499	-8.76696e-08	-0.0112559
0.925901	1.68934e-05	0.000219395							0.865289	-8.50982e-08	-0.011219
0.942735	1.45884e-05	0.00018946							0.881079	-8.27563e-08	-0.0111855
0.95957	1.13356e-05	0.000147216							0.896868	-8.02455e-08	-0.0111495
0.976404	1.01279e-05	0.000131531							0.912658	-7.77347e-08	-0.0111135
0.993239	1.06207e-05	0.000137931							0.928447	-7.53601e-08	-0.0110795
1.01007	1.05467e-05	0.000136971							0.944237	-7.16783e-08	-0.0110268
1.02691	1.00135e-05	0.000130046							0.960027	-6.79809e-08	-0.0109738
1.04374	8.60686e-06	0.000111777							0.975816	-6.54327e-08	-0.0109373
1.06058	5.59949e-06	7.27207e-05							0.991606	-6.28347e-08	-0.0109001
1.07741	2.16836e-06	2.81605e-05							1.0074	-5.98609e-08	-0.0108575
1.09425	1.39502e-06	1.81171e-05							1.02319	-5.69873e-08	-0.0108163
1.11108	2.25608e-06	2.92998e-05							1.03897	-5.34583e-08	-0.0107658
1.12792	3.59278e-06	4.66595e-05							1.05476	-4.93753e-08	-0.0107073
1.14475	3.78394e-06	4.91421e-05							1.07055	-4.5413e-08	-0.0106505
1.16158	3.0625e-06	3.97727e-05							1.08634	-4.20219e-08	-0.010602
1.17842	1.18941e-06	1.54468e-05							1.10213	-3.77592e-08	-0.0105409
1.19525	-1.56475e-07	-2.03214e-06							1.11792	-3.24027e-08	-0.0104642
1.21209	2.96128e-07	3.84582e-06							1.13371	-2.85299e-08	-0.0104087
1.22892	1.89464e-06	2.46058e-05							1.1495	-2.46152e-08	-0.0103526
1.24576	3.11028e-06	4.03932e-05							1.16529	-1.99805e-08	-0.0102862
1.26259	3.77077e-06	4.89711e-05							1.18108	-1.6519e-08	-0.0102366
1.27943	3.93569e-06	5.11128e-05							1.19687	-1.27979e-08	-0.0101833
1.29626	2.04004e-06	2.6494e-05							1.21266	-7.89395e-09	-0.0101131
1.3131	5.29994e-07	6.88303e-06							1.22845	-3.59057e-09	-0.0100514
1.32993	-7.17748e-07	-9.3214e-06							1.24424	-8.19474e-11	-0.0100012
1.34676	-2.79684e-06	-3.63226e-05							1.26003	3.44351e-09	-0.00995067
1.3636	-4.11462e-06	-5.34367e-05							1.27582	7.07976e-09	-0.00989858
1.38043	-5.21612e-06	-6.77418e-05							1.29161	9.96379e-09	-0.00985727
1.39727	-6.15895e-06	-7.99863e-05							1.3074	1.2422e-08	-0.00982206
1.4141	-7.19839e-06	-9.34856e-05							1.32319	1.61335e-08	-0.00976889
1.43094	-6.5964e-06	-8.56676e-05							1.33898	2.00989e-08	-0.00971209
1.44777	-6.43868e-06	-8.36192e-05							1.35477	2.35869e-08	-0.00966212
1.46461	-6.64427e-06	-8.62892e-05							1.37056	2.82603e-08	-0.00959518
1.48144	-7.67583e-06	-9.96861e-05							1.38635	3.35615e-08	-0.00951924
1.49828	-1.08306e-05	-0.000140657							1.40214	3.75931e-08	-0.00946149
1.51511	-1.2584e-05	-0.000163428							1.41793	4.1484e-08	-0.00940575
1.53194	-1.35929e-05	-0.000176531							1.43371	4.61504e-08	-0.0093389
1.54878	-1.40161e-05	-0.000182028							1.4495	5.00166e-08	-0.00928352
1.56561	-1.38594e-05	-0.000179993							1.46529	5.30782e-08	-0.00923966
1.58245	-1.35339e-05	-0.000175764							1.48108	5.61308e-08	-0.00919594
1.59928	-1.35442e-05	-0.000175898							1.49687	5.87243e-08	-0.00915878
1.61612	-1.37997e-05	-0.000179217							1.51266	6.162e-08	-0.0091173
1.63295	-1.3731e-05	-0.000178325							1.52845	6.4486e-08	-0.00907625
1.64979	-1.32057e-05	-0.000171503							1.54424	6.70684e-08	-0.00903926
1.66662	-1.23798e-05	-0.000160777							1.56003	6.96509e-08	-0.00900226
1.68346	-1.17178e-05	-0.000152179							1.57582	7.28166e-08	-0.00895692
1.70029	-1.13201e-05	-0.000147014							1.59161	7.666e-08	-0.00890186
1.71712	-1.1207e-05	-0.000145545							1.6074	7.99952e-08	-0.00885408
1.73396	-1.33797e-05	-0.000173762							1.62319	8.31904e-08	-0.00880831
1.75079	-1.45158e-05	-0.000188517							1.63898	8.73519e-08	-0.0087487
1.76763	-1.51632e-05	-0.000196924							1.65477	9.10342e-08	-0.00869595
1.78446	-1.54327e-05	-0.000200424							1.67056	9.34348e-08	-0.00866156
1.8013	-1.55166e-05	-0.000201515							1.68635	9.58217e-08	-0.00862737
1.81813	-1.56999e-05	-0.000203895							1.70214	9.81572e-08	-0.00859392
1.83497	-1.5988e-05	-0.000207637							1.71793	1.00493e-07	-0.00856046
1.8518	-1.71096e-05	-0.000222202							1.73372	1.0392e-07	-0.00851137
1.86864	-1.9267e-05	-0.000250221							1.74951	1.06099e-07	-0.00848014
1.88547	-2.14903e-05	-0.000279095							1.7653	1.08279e-07	-0.00844892
1.9023	-2.12048e-05	-0.000275387							1.78109	1.10257e-07	-0.00842059
1.91914	-2.10302e-05	-0.00027312							1.79688	1.12026e-07	-0.00839524
1.93597	-2.09584e-05	-0.000272187							1.81267	1.13872e-07	-0.0083688
1.95281	-2.14255e-05	-0.000278253							1.82845	1.16717e-07	-0.00832805
1.96964	-2.23993e-05	-0.0002909							1.84424	1.20115e-07	-0.00827938
1.98648	-2.2812e-05	-0.00029626							1.86003	1.23037e-07	-0.00823752
2.00331	-2.2146e-05	-0.00028761							1.87582	1.25639e-07	-0.00820024
2.02015	-2.1384e-05	-0.000277714							1.89161	1.28033e-07	-0.00816595
2.03698	-2.21276e-05	-0.000287371							1.9074	1.30332e-07	-0.00813302
2.05382	-2.40302e-05	-0.00031208							1.92319	1.3263e-07	-0.00810009
2.07065	-2.63163e-05	-0.00034177							1.93898	1.34984e-07	-0.00806638
2.08749	-2.64229e-05	-0.000343155							1.95477	1.37309e-07	-0.00803307
2.10432	-2.49583e-05	-0.000324133							1.97056	1.39535e-07	-0.00800118
2.12115	-2.41583e-05	-0.000313745							1.98635	1.41761e-07	-0.00796929
2.13799	-2.38888e-05	-0.000310244							2.00214	1.45327e-07	-0.00791821
2.15482	-2.43676e-05	-0.000316462							2.01793	1.49011e-07	-0.00786545
2.17166	-2.56098e-05	-0.000332594							2.03372	1.51313e-07	-0.00783247
2.18849	-2.70088e-05	-0.000350764							2.04951	1.53615e-07	-0.00779949
2.20533	-2.70268e-05	-0.000350997							2.0653	1.55876e-07	-0.0077671
2.22216	-2.58351e-05	-0.000335521							2.08109	1.58221e-07	-0.00773352
2.239	-2.48037e-05	-0.000322126							2.09688	1.6141e-07	-0.00768783
2.25583	-2.39958e-05	-0.000311633							2.11267	1.64174e-07	-0.00764824
2.27267	-2.34045e-05	-0.000303955							2.12846	1.66618e-07	-0.00761323
2.2895	-2.36662e-05	-0.000307353							2.14425	1.68981e-07	-0.00757937
2.30633	-2.4604e-05	-0.000319533							2.16004	1.71345e-07	-0.00754551
2.32317	-2.63181e-05	-0.000341794							2.17583	1.73854e-07	-0.00750958
2.34	-2.72765e-05	-0.00035424							2.19162	1.76362e-07	-0.00747364
2.35684	-2.80597e-05	-0.000364411							2.20741	1.78842e-07	-0.00743812
2.37367	-2.86771e-05	-0.00037243							2.22319	1.81141e-07	-0.00740518
2.39051	-2.83802e-05	-0.000368574							2.23898	1.8344e-07	-0.00737225
2.40734	-2.77741e-05	-0.000360702							2.25477	1.85512e-07	-0.00734258
2.42418	-2.72008e-05	-0.000353257							2.27056	1.88033e-07	-0.00730646
2.44101	-2.71961e-05	-0.000353196							2.28635	1.90943e-07	-0.00726477
2.45785	-2.76708e-05	-0.000359361							2.30214	1.93555e-07	-0.00722736
2.47468	-2.95074e-05	-0.000383213							2.31793	1.96976e-07	-0.00717835
2.49151	-3.20743e-05	-0.000416549							2.33372	2.0136e-07	-0.00711556
2.50835	-3.30509e-05	-0.000429232							2.34951	2.04854e-07	-0.0070655
2.52518	-3.15425e-05	-0.000409643							2.3653	2.08109e-07	-0.00701887
2.54202	-2.98918e-05	-0.000388205							2.38109	2.12901e-07	-0.00695023
2.55885	-2.81344e-05	-0.000365382							2.39688	2.16822e-07	-0.00689406
2.57569	-2.64627e-05	-0.000343671							2.41267	2.20409e-07	-0.00684268
2.59252	-2.54935e-05	-0.000331085							2.42846	2.24451e-07	-0.00678478
2.60936	-2.50844e-05	-0.000325771							2.44425	2.28007e-07	-0.00673383
2.62619	-2.54123e-05	-0.00033003							2.46004	2.31926e-07	-0.0066777
2.64303	-2.63494e-05	-0.0003422							2.47583	2.35924e-07	-0.00662043
2.65986	-2.73534e-05	-0.000355239							2.49162	2.39829e-07	-0.00656449
2.67669	-2.84934e-05	-0.000370045							2.50741	2.43364e-07	-0.00651385
2.69353	-3.0124e-05	-0.00039122							2.5232	2.46319e-07	-0.00647152
2.71036	-3.06541e-05	-0.000398106							2.53899	2.49582e-07	-0.00642478
2.7272	-2.9349e-05	-0.000381156							2.55478	2.52474e-07	-0.00638336
2.74403	-2.84655e-05	-0.000369682							2.57057	2.56504e-07	-0.00632563
2.76087	-2.7917e-05	-0.000362558							2.58636	2.61729e-07	-0.00625078
2.7777	-2.7808e-05	-0.000361143							2.60215	2.65712e-07	-0.00619373
2.79454	-2.79598e-05	-0.000363115							2.61793	2.68501e-07	-0.00615376
2.81137	-2.78851e-05	-0.000362144							2.63372	2.71793e-07	-0.00610661
2.82821	-2.78118e-05	-0.000361192							2.64951	2.75171e-07	-0.00605822
2.84504	-2.79469e-05	-0.000362947							2.6653	2.77818e-07	-0.00602031
2.86187	-2.82546e-05	-0.000366942							2.68109	2.80736e-07	-0.00597851
2.87871	-2.89826e-05	-0.000376397							2.69688	2.83081e-07	-0.00594491
2.89554	-3.07401e-05	-0.000399222							2.71267	2.8532e-07	-0.00591284
2.91238	-3.17599e-05	-0.000412466							2.72846	2.87558e-07	-0.00588078
2.92921	-3.26367e-05	-0.000423853							2.74425	2.90729e-07	-0.00583536
2.94605	-3.34077e-05	-0.000433866							2.76004	2.93336e-07	-0.00579801
2.96288	-3.42823e-05	-0.000445224							2.77583	2.95391e-07	-0.00576858
2.97972	-3.58758e-05	-0.00046592							2.79162	2.97445e-07	-0.00573915
2.99655	-3.81025e-05	-0.000494837							2.80741	2.99205e-07	-0.00571394
3.01339	-4.06509e-05	-0.000527933							2.8232	3.01078e-07	-0.0056871
3.03022	-4.19923e-05	-0.000545355							2.83899	3.03458e-07	-0.00565302
3.04705	-4.20009e-05	-0.000545466							2.85478	3.05776e-07	-0.00561981
3.06389	-4.14954e-05	-0.000538902							2.87057	3.08095e-07	-0.00558659
3.08072	-4.00313e-05	-0.000519887							2.88636	3.10222e-07	-0.00555613
3.09756	-3.80242e-05	-0.00049382							2.90215	3.12299e-07	-0.00552637
3.11439	-3.62994e-05	-0.000471421							2.91794	3.13416e-07	-0.00551037
3.13123	-3.44714e-05	-0.000447681							2.93373	3.14827e-07	-0.00549015
3.14806	-3.30794e-05	-0.000429602							2.94952	3.17226e-07	-0.00545579
3.1649	-3.21216e-05	-0.000417164							2.96531	3.1948e-07	-0.00542351
3.18173	-3.15149e-05	-0.000409284							2.9811	3.21733e-07	-0.00539123
3.19857	-3.15269e-05	-0.000409441							2.99689	3.23793e-07	-0.00536172
3.2154	-3.2292e-05	-0.000419377							3.01267	3.25084e-07	-0.00534323
3.23224	-3.23754e-05	-0.00042046							3.02846	3.26206e-07	-0.00532715
3.24907	-3.23045e-05	-0.000419539							3.04425	3.28281e-07	-0.00529742
3.2659	-3.22547e-05	-0.000418892							3.06004	3.30668e-07	-0.00526323
3.28274	-3.2434e-05	-0.000421221							3.07583	3.3289e-07	-0.0052314
3.29957	-3.2766e-05	-0.000425533							3.09162	3.35112e-07	-0.00519957
3.31641	-3.24942e-05	-0.000422002							3.10741	3.36425e-07	-0.00518077
3.33324	-3.18955e-05	-0.000414228							3.1232	3.38003e-07	-0.00515817
3.35008	-3.12669e-05	-0.000406064							3.13899	3.39661e-07	-0.00513442
3.36691	-3.09271e-05	-0.00040165							3.15478	3.4138e-07	-0.00510979
3.38375	-3.08333e-05	-0.000400432							3.17057	3.44969e-07	-0.00505837
3.40058	-3.14912e-05	-0.000408976							3.18636	3.48008e-07	-0.00501485
3.41742	-3.22677e-05	-0.000419062							3.20215	3.50355e-07	-0.00498122
3.43425	-3.3945e-05	-0.000440844							3.21794	3.52577e-07	-0.0049494
3.45108	-3.63767e-05	-0.000472425							3.23373	3.54798e-07	-0.00491758
3.46792	-3.84616e-05	-0.000499501							3.24952	3.56886e-07	-0.00488767
3.48475	-4.01634e-05	-0.000521602							3.26531	3.586e-07	-0.00486312
3.50159	-4.08384e-05	-0.000530369							3.2811	3.61699e-07	-0.00481872
3.51842	-4.11593e-05	-0.000534536							3.29689	3.64272e-07	-0.00478186
3.53526	-4.10438e-05	-0.000533036							3.31268	3.66846e-07	-0.004745
3.55209	-4.06522e-05	-0.00052795							3.32847	3.69601e-07	-0.00470553
3.56893	-4.01599e-05	-0.000521557							3.34426	3.7228e-07	-0.00466715
3.58576	-3.97523e-05	-0.000516263							3.36005	3.74803e-07	-0.00463101
3.6026	-3.97035e-05	-0.000515629							3.37584	3.77058e-07	-0.00459871
3.61943	-3.99322e-05	-0.000518599							3.39163	3.79312e-07	-0.00456642
3.63626	-4.03056e-05	-0.00052345							3.40741	3.79911e-07	-0.00455784
3.6531	-4.06638e-05	-0.000528101							3.4232	3.8145e-07	-0.00453579
3.66993	-4.09926e-05	-0.000532372							3.43899	3.84071e-07	-0.00449825
3.68677	-4.08385e-05	-0.00053037							3.45478	3.86363e-07	-0.00446541
3.7036	-4.08423e-05	-0.000530419							3.47057	3.88655e-07	-0.00443258
3.72044	-4.09752e-05	-0.000532145							3.48636	3.90621e-07	-0.00440442
3.73727	-4.13786e-05	-0.000537384							3.50215	3.91548e-07	-0.00439114
3.75411	-4.20792e-05	-0.000546483							3.51794	3.93023e-07	-0.00437001
3.77094	-4.30091e-05	-0.00055856							3.53373	3.95048e-07	-0.004341
3.78778	-4.40494e-05	-0.000572071							3.54952	3.96649e-07	-0.00431808
3.80461	-4.5208e-05	-0.000587117							3.56531	3.97658e-07	-0.00430362
3.82144	-4.7309e-05	-0.000614402							3.5811	3.99618e-07	-0.00427554
3.83828	-4.88075e-05	-0.000633863							3.59689	4.01738e-07	-0.00424517
3.85511	-4.99795e-05	-0.000649085							3.61268	4.03858e-07	-0.0042148
3.87195	-5.09672e-05	-0.000661912							3.62847	4.06979e-07	-0.0041701
3.88878	-5.18135e-05	-0.000672903							3.64426	4.09381e-07	-0.00413568
3.90562	-5.25746e-05	-0.000682787							3.66005	4.1174e-07	-0.00410189
3.92245	-5.20271e-05	-0.000675677							3.67584	4.14099e-07	-0.0040681
3.93929	-5.11393e-05	-0.000664146							3.69163	4.16466e-07	-0.00403419
3.95612	-4.99808e-05	-0.000649102							3.70742	4.18773e-07	-0.00400115
3.97296	-4.84828e-05	-0.000629647							3.72321	4.21079e-07	-0.00396812
3.98979	-4.67334e-05	-0.000606927							3.739	4.2345e-07	-0.00393415
4.00662	-4.51338e-05	-0.000586153							3.75479	4.25583e-07	-0.00390359
4.02346	-4.31797e-05	-0.000560776							3.77058	4.27716e-07	-0.00387304
4.04029	-4.16286e-05	-0.000540631							3.78637	4.30518e-07	-0.0038329
4.05713	-4.0268e-05	-0.00052296							3.80215	4.34427e-07	-0.00377691
4.07396	-3.90476e-05	-0.000507111							3.81794	4.38066e-07	-0.00372478
4.0908	-3.76972e-05	-0.000489575							3.83373	4.40642e-07	-0.00368787
4.10763	-3.6125e-05	-0.000469156							3.84952	4.43014e-07	-0.0036539
4.12447	-3.4145e-05	-0.000443442							3.86531	4.45519e-07	-0.00361801
4.1413	-3.24732e-05	-0.00042173							3.8811	4.48388e-07	-0.00357693
4.15814	-3.1335e-05	-0.000406948							3.89689	4.51964e-07	-0.0035257
4.17497	-3.06377e-05	-0.000397892							3.91268	4.54752e-07	-0.00348576
4.1918	-3.09957e-05	-0.000402542							3.92847	4.57156e-07	-0.00345132
4.20864	-3.28287e-05	-0.000426347							3.94426	4.60175e-07	-0.00340807
4.22547	-3.42494e-05	-0.000444797							3.96005	4.63395e-07	-0.00336195
4.24231	-3.49478e-05	-0.000453868							3.97584	4.6566e-07	-0.0033295
4.25914	-3.53952e-05	-0.000459677							3.99163	4.67925e-07	-0.00329706
4.27598	-3.58926e-05	-0.000466137							4.00742	4.70071e-07	-0.00326632
4.29281	-3.64296e-05	-0.000473111							4.02321	4.71355e-07	-0.00324791
4.30965	-3.6996e-05	-0.000480467							4.039	4.72828e-07	-0.00322682
4.32648	-3.71329e-05	-0.000482246							4.05479	4.74694e-07	-0.00320009
4.34332	-3.7206e-05	-0.000483194							4.07058	4.76939e-07	-0.00316793
4.36015	-3.72918e-05	-0.000484309							4.08637	4.79184e-07	-0.00313578
4.37698	-3.75062e-05	-0.000487093							4.10216	4.81084e-07	-0.00310855
4.39382	-3.78342e-05	-0.000491353							4.11795	4.8279e-07	-0.00308412
4.41065	-3.86045e-05	-0.000501357							4.13374	4.84569e-07	-0.00305863
4.42749	-3.9108e-05	-0.000507896							4.14953	4.86371e-07	-0.00303282
4.44432	-3.92735e-05	-0.000510046							4.16532	4.8892e-07	-0.00299631
4.46116	-3.93207e-05	-0.000510659							4.18111	4.91316e-07	-0.00296198
4.47799	-3.97316e-05	-0.000515995							4.1969	4.9357e-07	-0.00292969
4.49483	-4.04229e-05	-0.000524972							4.21268	4.95824e-07	-0.00289741
4.51166	-4.12284e-05	-0.000535434							4.22847	4.98534e-07	-0.00285859
4.5285	-4.19945e-05	-0.000545383							4.24426	5.00955e-07	-0.0028239
4.54533	-4.2735e-05	-0.000555							4.26005	5.03377e-07	-0.00278921
4.56217	-4.3593e-05	-0.000566143							4.27584	5.05899e-07	-0.00275308
4.579	-4.45706e-05	-0.000578839							4.29163	5.08295e-07	-0.00271876
4.59583	-4.56536e-05	-0.000592904							4.30742	5.10668e-07	-0.00268477
4.61267	-4.71355e-05	-0.000612149							4.32321	5.13485e-07	-0.00264442
4.6295	-4.83201e-05	-0.000627533							4.339	5.16112e-07	-0.00260679
4.64634	-4.72494e-05	-0.000613629							4.35479	5.18517e-07	-0.00257234
4.66317	-4.54853e-05	-0.000590718							4.37058	5.21874e-07	-0.00252425
4.68001	-4.38605e-05	-0.000569617							4.38637	5.26097e-07	-0.00246375
4.69684	-4.23393e-05	-0.000549861							4.40216	5.29665e-07	-0.00241264
4.71368	-4.07653e-05	-0.000529419							4.41795	5.335e-07	-0.0023577
4.73051	-3.93589e-05	-0.000511155							4.43374	5.38003e-07	-0.0022932
4.74735	-3.81973e-05	-0.000496069							4.44953	5.41291e-07	-0.0022461
4.76418	-3.73288e-05	-0.000484789							4.46532	5.45329e-07	-0.00218825
4.78101	-3.79785e-05	-0.000493227							4.48111	5.50332e-07	-0.00211659
4.79785	-3.98215e-05	-0.000517162							4.4969	5.54627e-07	-0.00205506
4.81468	-4.27457e-05	-0.000555139							4.51269	5.57975e-07	-0.00200711
4.83152	-4.3895e-05	-0.000570065							4.52848	5.61518e-07	-0.00195636
4.84835	-4.4834e-05	-0.00058226							4.54427	5.65317e-07	-0.00190193
4.86519	-4.5622e-05	-0.000592494							4.56006	5.68155e-07	-0.00186128
4.88202	-4.66657e-05	-0.000606049							4.57585	5.71638e-07	-0.00181139
4.89886	-4.80259e-05	-0.000623713							4.59164	5.75987e-07	-0.00174909
4.91569	-5.0102e-05	-0.000650675							4.60742	5.7941e-07	-0.00170006
4.93253	-5.17374e-05	-0.000671914							4.62321	5.82555e-07	-0.001655
4.94936	-5.2582e-05	-0.000682883							4.639	5.86855e-07	-0.0015934
4.96619	-5.24843e-05	-0.000681614							4.65479	5.90921e-07	-0.00153515
4.98303	-5.09731e-05	-0.000661988							4.67058	5.94113e-07	-0.00148943
4.99986	-4.94848e-05	-0.000642659							4.68637	5.96727e-07	-0.00145199
5.0167	-4.79289e-05	-0.000622453							4.70216	5.99108e-07	-0.00141788
5.03353	-4.65685e-05	-0.000604786							4.71795	6.01446e-07	-0.0013844
5.05037	-4.55451e-05	-0.000591495							4.73374	6.03783e-07	-0.00135092
5.0672	-4.50074e-05	-0.000584512							4.74953	6.06966e-07	-0.00130531
5.08404	-4.4864e-05	-0.000582649							4.76532	6.09407e-07	-0.00127035
5.10087	-4.54293e-05	-0.000589991							4.78111	6.11847e-07	-0.0012354
5.11771	-4.57921e-05	-0.000594703							4.7969	6.14335e-07	-0.00119975
5.13454	-4.6125e-05	-0.000599026							4.81269	6.16686e-07	-0.00116608
5.15137	-4.72438e-05	-0.000613555							4.82848	6.18621e-07	-0.00113836
5.16821	-4.89622e-05	-0.000635873							4.84427	6.20557e-07	-0.00111063
5.18504	-5.07401e-05	-0.000658963							4.86006	6.22759e-07	-0.00107909
5.20188	-5.25018e-05	-0.000681842							4.87585	6.24961e-07	-0.00104754
5.21871	-5.44113e-05	-0.00070664							4.89164	6.26522e-07	-0.00102518
5.23555	-5.59029e-05	-0.000726012							4.90743	6.29061e-07	-0.000988804
5.25238	-5.71134e-05	-0.000741733							4.92322	6.32235e-07	-0.000943341
5.26922	-5.80497e-05	-0.000753892							4.93901	6.35611e-07	-0.000894981
5.28605	-5.72426e-05	-0.00074341							4.9548	6.39456e-07	-0.000839904
5.30289	-5.51399e-05	-0.000716102							4.97059	6.42229e-07	-0.000800177
5.31972	-5.38018e-05	-0.000698724							4.98638	6.45002e-07	-0.000760451
5.33655	-5.30705e-05	-0.000689227							5.00216	6.47131e-07	-0.000729965
5.35339	-5.3053e-05	-0.000688999							5.01795	6.49259e-07	-0.000699479
5.37022	-5.2224e-05	-0.000678233							5.03374	6.51089e-07	-0.000673262
5.38706	-5.13585e-05	-0.000666994							5.04953	6.51816e-07	-0.00066285
5.40389	-5.06758e-05	-0.000658127							5.06532	6.53261e-07	-0.000642153
5.42073	-5.02393e-05	-0.000652458							5.08111	6.54228e-07	-0.000628295
5.43756	-5.00415e-05	-0.000649889							5.0969	6.54847e-07	-0.000619435
5.4544	-5.1285e-05	-0.000666039							5.11269	6.56639e-07	-0.000593753
5.47123	-5.22235e-05	-0.000678228							5.12848	6.58775e-07	-0.000563163
5.48807	-5.29632e-05	-0.000687834							5.14427	6.60729e-07	-0.000535167
5.5049	-5.37122e-05	-0.000697561							5.16006	6.63161e-07	-0.000500338
5.52173	-5.44737e-05	-0.000707451							5.17585	6.66333e-07	-0.000454898
5.53857	-5.54441e-05	-0.000720053							5.19164	6.68926e-07	-0.000417743
5.5554	-5.75247e-05	-0.000747074							5.20743	6.7152e-07	-0.000380588
5.57224	-5.96312e-05	-0.000774432							5.22322	6.7358e-07	-0.000351077
5.58907	-5.99692e-05	-0.00077882							5.23901	6.7564e-07	-0.000321567
5.60591	-5.77404e-05	-0.000749875							5.2548	6.7729e-07	-0.000297932
5.62274	-5.43754e-05	-0.000706174							5.27059	6.78803e-07	-0.000276257
5.63958	-5.21243e-05	-0.000676939							5.28638	6.81726e-07	-0.000234394
5.65641	-5.07606e-05	-0.000659228							5.30217	6.84259e-07	-0.000198107
5.67325	-5.06042e-05	-0.000657198							5.31796	6.87454e-07	-0.000152333
5.69008	-5.1488e-05	-0.000668675							5.33375	6.91831e-07	-8.96355e-05
5.70691	-5.26716e-05	-0.000684047							5.34954	6.9446e-07	-5.19764e-05
5.72375	-5.36594e-05	-0.000696875							5.36533	6.97089e-07	-1.43172e-05
5.74058	-5.45111e-05	-0.000707936							5.38112	6.99327e-07	1.7734e-05
5.75742	-5.57336e-05	-0.000723813							5.3969	7.01564e-07	4.97853e-05
5.77425	-5.74847e-05	-0.000746555							5.41269	7.03603e-07	7.89945e-05
5.79109	-5.97639e-05	-0.000776155							5.42848	7.06105e-07	0.000114832
5.80792	-6.20844e-05	-0.00080629							5.44427	7.08765e-07	0.000152942
5.82476	-6.4297e-05	-0.000835026							5.46006	7.11455e-07	0.000191475
5.84159	-6.55965e-05	-0.000851902							5.47585	7.14399e-07	0.000233646
5.85843	-6.52688e-05	-0.000847647							5.49164	7.17512e-07	0.000278232
5.87526	-6.37356e-05	-0.000827736							5.50743	7.20456e-07	0.000320404
5.8921	-6.23549e-05	-0.000809804							5.52322	7.22992e-07	0.000356741
5.90893	-6.13731e-05	-0.000797053							5.53901	7.25332e-07	0.000390257
5.92576	-6.07154e-05	-0.000788512							5.5548	7.27568e-07	0.000422294
5.9426	-6.06308e-05	-0.000787413							5.57059	7.29805e-07	0.00045433
5.95943	-5.97151e-05	-0.000775521							5.58638	7.31774e-07	0.000482535
5.97627	-5.80901e-05	-0.000754417							5.60217	7.3392e-07	0.000513282
5.9931	-5.68651e-05	-0.000738508							5.61796	7.36067e-07	0.000544029
6.00994	-5.6277e-05	-0.00073087							5.63375	7.37638e-07	0.000566543
6.02677	-5.62506e-05	-0.000730528							5.64954	7.40031e-07	0.000600818
6.04361	-5.84245e-05	-0.00075876							5.66533	7.42604e-07	0.000637675
6.06044	-6.08489e-05	-0.000790245							5.68112	7.45262e-07	0.000675747
6.07728	-6.2873e-05	-0.000816532							5.69691	7.48793e-07	0.000726338
6.09411	-6.45151e-05	-0.000837858							5.7127	7.51153e-07	0.000760139
6.11094	-6.39586e-05	-0.000830631							5.72849	7.53444e-07	0.000792954
6.12778	-6.31911e-05	-0.000820663							5.74428	7.55735e-07	0.000825768
6.14461	-6.26939e-05	-0.000814206							5.76007	7.57505e-07	0.000851125
6.16145	-6.24123e-05	-0.000810549							5.77586	7.59275e-07	0.000876482
6.17828	-6.24586e-05	-0.00081115							5.79164	7.60139e-07	0.000888865
6.19512	-6.28225e-05	-0.000815876							5.80743	7.62026e-07	0.000915885
6.21195	-6.33049e-05	-0.000822142							5.82322	7.6334e-07	0.000934711
6.22879	-6.36403e-05	-0.000826498							5.83901	7.64563e-07	0.000952241
6.24562	-6.42641e-05	-0.000834598							5.8548	7.66849e-07	0.000984975
6.26246	-6.51675e-05	-0.000846331							5.87059	7.69134e-07	0.00101771
6.27929	-6.77706e-05	-0.000880138							5.88638	7.70017e-07	0.00103036
6.29612	-7.03567e-05	-0.000913724							5.90217	7.71038e-07	0.00104499
6.31296	-7.1914e-05	-0.000933947							5.91796	7.72837e-07	0.00107076
6.32979	-7.13391e-05	-0.000926482							5.93375	7.73879e-07	0.00108569
6.34663	-6.9754e-05	-0.000905896							5.94954	7.74388e-07	0.00109298
6.36346	-6.81941e-05	-0.000885637							5.96533	7.75745e-07	0.00111241
6.3803	-6.66558e-05	-0.00086566							5.98112	7.75641e-07	0.00111092
6.39713	-6.51889e-05	-0.000846609							5.99691	7.75821e-07	0.00111351
6.41397	-6.39889e-05	-0.000831025							6.0127	7.77746e-07	0.00114108
6.4308	-6.32376e-05	-0.000821268							6.02849	7.79529e-07	0.00116661
6.44764	-6.2845e-05	-0.000816168							6.04428	7.80531e-07	0.00118097
6.46447	-6.30455e-05	-0.000818773							6.06007	7.81386e-07	0.00119322
6.4813	-6.56558e-05	-0.000852673							6.07586	7.82706e-07	0.00121213
6.49814	-6.74884e-05	-0.000876473							6.09165	7.8333e-07	0.00122106
6.51497	-6.78119e-05	-0.000880674							6.10744	7.84133e-07	0.00123257
6.53181	-6.76291e-05	-0.0008783							6.12323	7.8551e-07	0.0012523
6.54864	-6.76548e-05	-0.000878634							6.13902	7.86679e-07	0.00126905
6.56548	-6.7836e-05	-0.000880986							6.15481	7.87759e-07	0.00128451
6.58231	-6.79632e-05	-0.000882638							6.1706	7.89138e-07	0.00130426
6.59915	-6.81291e-05	-0.000884793							6.18638	7.90756e-07	0.00132744
6.61598	-6.94091e-05	-0.000901417							6.20217	7.91919e-07	0.00134411
6.63282	-7.1553e-05	-0.00092926							6.21796	7.9376e-07	0.00137048
6.64965	-7.41555e-05	-0.000963058							6.23375	7.95033e-07	0.00138872
6.66648	-7.59825e-05	-0.000986786							6.24954	7.96063e-07	0.00140346
6.68332	-7.73395e-05	-0.00100441							6.26533	7.98365e-07	0.00143644
6.70015	-7.84108e-05	-0.00101832							6.28112	8.00103e-07	0.00146134
6.71699	-7.96685e-05	-0.00103466							6.29691	8.01841e-07	0.00148623
6.73382	-8.10546e-05	-0.00105266							6.3127	8.02621e-07	0.00149741
6.75066	-8.20537e-05	-0.00106563							6.32849	8.04855e-07	0.00152941
6.76749	-8.25477e-05	-0.00107205							6.34428	8.06808e-07	0.00155739
6.78433	-8.28423e-05	-0.00107587							6.36007	8.07329e-07	0.00156485
6.80116	-8.29829e-05	-0.0010777							6.37586	8.08272e-07	0.00157836
6.818	-8.30702e-05	-0.00107883							6.39165	8.09727e-07	0.0015992
6.83483	-8.31171e-05	-0.00107944							6.40744	8.11054e-07	0.00161821
6.85166	-8.31496e-05	-0.00107987							6.42323	8.12857e-07	0.00164404
6.8685	-8.32166e-05	-0.00108074							6.43902	8.15098e-07	0.00167614
6.88533	-8.32996e-05	-0.00108181							6.45481	8.17149e-07	0.00170552
6.90217	-8.31099e-05	-0.00107935							6.4706	8.192e-07	0.00173491
6.919	-8.28957e-05	-0.00107657							6.48639	8.21274e-07	0.00176461
6.93584	-8.26596e-05	-0.0010735							6.50218	8.23558e-07	0.00179733
6.95267	-8.23417e-05	-0.00106937							6.51797	8.24739e-07	0.00181424
6.96951	-8.21169e-05	-0.00106645							6.53376	8.26684e-07	0.00184211
6.98634	-8.19605e-05	-0.00106442							6.54955	8.28802e-07	0.00187244
7.00318	-8.174e-05	-0.00106156							6.56534	8.30919e-07	0.00190277
7.02001	-8.14648e-05	-0.00105798							6.58112	8.32678e-07	0.00192797
7.03685	-8.09922e-05	-0.00105185							6.59691	8.34975e-07	0.00196088
7.05368	-8.06902e-05	-0.00104792							6.6127	8.37273e-07	0.00199379
7.07051	-8.05251e-05	-0.00104578							6.62849	8.39527e-07	0.00202607
7.08735	-8.05802e-05	-0.0010465							6.64428	8.42476e-07	0.00206832
7.10418	-8.0867e-05	-0.00105022							6.66007	8.45141e-07	0.00210651
7.12102	-8.13106e-05	-0.00105598							6.67586	8.47589e-07	0.00214157
7.13785	-8.12244e-05	-0.00105486							6.69165	8.50362e-07	0.00218129
7.15469	-8.11487e-05	-0.00105388							6.70744	8.52811e-07	0.00221638
7.17152	-8.11091e-05	-0.00105337							6.72323	8.55171e-07	0.00225017
7.18836	-8.10362e-05	-0.00105242							6.73902	8.5748e-07	0.00228326
7.20519	-7.92192e-05	-0.00102882							6.75481	8.5979e-07	0.00231635
7.22203	-7.65289e-05	-0.000993882							6.7706	8.6205e-07	0.00234872
7.23886	-7.43761e-05	-0.000965923							6.78639	8.63424e-07	0.0023684
7.25569	-7.27538e-05	-0.000944854							6.80218	8.65418e-07	0.00239696
7.27253	-7.15481e-05	-0.000929196							6.81797	8.67698e-07	0.00242963
7.28936	-7.07349e-05	-0.000918635							6.83376	8.69593e-07	0.00245677
7.3062	-7.01903e-05	-0.000911563							6.84955	8.7261e-07	0.0025
7.32303	-6.9872e-05	-0.000907428							6.86534	8.75237e-07	0.00253762
7.33987	-7.01495e-05	-0.000911033							6.88113	8.77647e-07	0.00257215
7.3567	-6.96862e-05	-0.000905015							6.89692	8.79973e-07	0.00260546
7.37354	-6.88503e-05	-0.00089416							6.91271	8.82256e-07	0.00263817
7.39037	-6.81988e-05	-0.000885699							6.9285	8.8454e-07	0.00267088
7.40721	-6.77735e-05	-0.000880175							6.94429	8.85022e-07	0.00267779
7.42404	-6.75402e-05	-0.000877145							6.96008	8.87242e-07	0.00270959
7.44087	-6.78363e-05	-0.000880991							6.97586	8.89383e-07	0.00274025
7.45771	-6.7128e-05	-0.000871792							6.99165	8.91523e-07	0.00277092
7.47454	-6.45518e-05	-0.000838335							7.00744	8.92539e-07	0.00278546
7.49138	-6.17979e-05	-0.00080257							7.02323	8.94372e-07	0.00281172
7.50821	-5.93197e-05	-0.000770386							7.03902	8.95728e-07	0.00283115
7.52505	-5.77519e-05	-0.000750025							7.05481	8.97754e-07	0.00286018
7.54188	-5.695e-05	-0.00073961							7.0706	8.99831e-07	0.00288992
7.55872	-5.82498e-05	-0.000756491							7.08639	9.01907e-07	0.00291967
7.57555	-5.98812e-05	-0.000777678							7.10218	9.03626e-07	0.00294429
7.59239	-6.14978e-05	-0.000798672							7.11797	9.04896e-07	0.00296248
7.60922	-6.1435e-05	-0.000797857							7.13376	9.0688e-07	0.0029909
7.62605	-5.96304e-05	-0.000774421							7.14955	9.08567e-07	0.00301507
7.64289	-5.85386e-05	-0.000760242							7.16534	9.10076e-07	0.00303668
7.65972	-5.80249e-05	-0.00075357							7.18113	9.12088e-07	0.00306551
7.67656	-5.85673e-05	-0.000760615							7.19692	9.13551e-07	0.00308646
7.69339	-5.99545e-05	-0.000778629							7.21271	9.15943e-07	0.00312073
7.71023	-5.93134e-05	-0.000770304							7.2285	9.19449e-07	0.00317095
7.72706	-5.66466e-05	-0.000735671							7.24429	9.21723e-07	0.00320353
7.7439	-5.41307e-05	-0.000702997							7.26008	9.23998e-07	0.00323611
7.76073	-5.21893e-05	-0.000677783							7.27587	9.26101e-07	0.00326624
7.77757	-5.09206e-05	-0.000661307							7.29166	9.28262e-07	0.00329719
7.7944	-5.02293e-05	-0.000652328							7.30745	9.30979e-07	0.00333611
7.81123	-5.13468e-05	-0.000666842							7.32324	9.33433e-07	0.00337126
7.82807	-5.1068e-05	-0.000663221							7.33903	9.35697e-07	0.0034037
7.8449	-5.05739e-05	-0.000656804							7.35482	9.37962e-07	0.00343614
7.86174	-4.99614e-05	-0.00064885							7.3706	9.39353e-07	0.00345607
7.87857	-4.82678e-05	-0.000626855							7.38639	9.40996e-07	0.00347961
7.89541	-4.62541e-05	-0.000600702							7.40218	9.42854e-07	0.00350622
7.91224	-4.33019e-05	-0.000562363							7.41797	9.44853e-07	0.00353486
7.92908	-3.85905e-05	-0.000501175							7.43376	9.47129e-07	0.00356746
7.94591	-3.39209e-05	-0.000440531							7.44955	9.49438e-07	0.00360053
7.96275	-2.9057e-05	-0.000377364							7.46534	9.51627e-07	0.00363189
7.97958	-2.17637e-05	-0.000282646							7.48113	9.53394e-07	0.00365721
7.99641	-1.25112e-05	-0.000162483							7.49692	9.55658e-07	0.00368963
8.01325	-2.10809e-06	-2.73778e-05							7.51271	9.57685e-07	0.00371867
8.03008	8.61902e-06	0.000111935							7.5285	9.59974e-07	0.00375147
8.04692	1.86637e-05	0.000242385							7.54429	9.63356e-07	0.00379991
8.06375	2.90427e-05	0.000377177							7.56008	9.65854e-07	0.0038357
8.08059	3.9832e-05	0.000517298							7.57587	9.68353e-07	0.00387149
8.09742	5.10012e-05	0.000662354							7.59166	9.71089e-07	0.00391068
8.11426	6.34197e-05	0.000823632							7.60745	9.73548e-07	0.00394591
8.13109	7.64028e-05	0.000992245							7.62324	9.75884e-07	0.00397937
8.14793	8.88987e-05	0.00115453							7.63903	9.7822e-07	0.00401283
8.16476	0.000101174	0.00131394							7.65482	9.81305e-07	0.00405703
8.18159	0.000113892	0.00147912							7.67061	9.84691e-07	0.00410553
8.19843	0.000127187	0.00165177							7.6864	9.87701e-07	0.00414864
8.21526	0.000140593	0.00182588							7.70219	9.90935e-07	0.00419498
8.2321	0.00015279	0.00198429							7.71798	9.94618e-07	0.00424773
8.24893	0.000163944	0.00212914							7.73377	9.98705e-07	0.00430628
8.26577	0.000174156	0.00226177							7.74956	1.00344e-06	0.00437417
8.2826	0.000184362	0.00239431							7.76535	1.00819e-06	0.00444214
8.29944	0.000194703	0.00252862							7.78113	1.01161e-06	0.00449121
8.31627	0.000207366	0.00269306							7.79692	1.01508e-06	0.00454087
8.33311	0.000222224	0.00288603							7.81271	1.01972e-06	0.0046073
8.34994	0.000235925	0.00306396							7.8285	1.02368e-06	0.0046641
8.36678	0.000249727	0.0032432							7.84429	1.02764e-06	0.00472076
8.38361	0.000262005	0.00340266							7.86008	1.03179e-06	0.00478023
8.40044	0.000271842	0.00353041							7.87587	1.0354e-06	0.00483194
8.41728	0.000280646	0.00364475							7.89166	1.03894e-06	0.00488265
8.43411	0.000287909	0.00373908							7.90745	1.04267e-06	0.00493601
8.45095	0.000292702	0.00380132							7.92324	1.04756e-06	0.00500615
8.46778	0.000295474	0.00383733							7.93903	1.05223e-06	0.00507301
8.48462	0.000294041	0.00381872							7.95482	1.05552e-06	0.00512015
8.50145	0.000289084	0.00375434							7.97061	1.05886e-06	0.00516792
8.51829	0.000282505	0.00366889							7.9864	1.06185e-06	0.0052108
8.53512	0.000275022	0.00357172							8.00219	1.06434e-06	0.00524654
8.55196	0.00026726	0.00347091							8.01798	1.06746e-06	0.00529112
8.56879	0.000259579	0.00337116							8.03377	1.07135e-06	0.00534696
8.58562	0.000249298	0.00323764							8.04956	1.07577e-06	0.0054102
8.60246	0.000237006	0.00307799							8.06535	1.08032e-06	0.00547544
8.61929	0.000225465	0.00292812							8.08114	1.08396e-06	0.00552749
8.63613	0.000212545	0.00276033							8.09693	1.08707e-06	0.00557208
8.65296	0.000200266	0.00260086							8.11272	1.09029e-06	0.00561823
8.6698	0.000189608	0.00246245							8.12851	1.09257e-06	0.00565083
8.68663	0.000179261	0.00232807							8.1443	1.09484e-06	0.00568344
8.70347	0.00016972	0.00220416							8.16009	1.09688e-06	0.00571256
8.7203	0.000160063	0.00207874							8.17587	1.09945e-06	0.00574948
8.73714	0.000150128	0.00194972							8.19166	1.10268e-06	0.00579566
8.75397	0.000141143	0.00183302							8.20745	1.10502e-06	0.00582928
8.7708	0.000132659	0.00172284							8.22324	1.10733e-06	0.00586232
8.78764	0.000123211	0.00160014							8.23903	1.10964e-06	0.00589536
8.80447	0.000114099	0.0014818							8.25482	1.1119e-06	0.00592782
8.82131	0.000105872	0.00137496							8.27061	1.11391e-06	0.00595656
8.83814	9.97266e-05	0.00129515							8.2864	1.11637e-06	0.00599186
8.85498	9.585e-05	0.00124481							8.30219	1.11866e-06	0.00602461
8.87181	9.32167e-05	0.00121061							8.31798	1.12095e-06	0.00605735
8.88865	9.15392e-05	0.00118882							8.33377	1.12288e-06	0.00608503
8.90548	9.02296e-05	0.00117181							8.34956	1.12485e-06	0.00611322
8.92232	8.92064e-05	0.00115853							8.36535	1.12651e-06	0.00613709
8.93915	8.83744e-05	0.00114772							8.38114	1.1278e-06	0.00615549
8.95598	8.76837e-05	0.00113875							8.39693	1.12861e-06	0.00616714
8.97282	8.68781e-05	0.00112829							8.41272	1.12935e-06	0.00617776
8.98965	8.58944e-05	0.00111551							8.42851	1.13014e-06	0.00618912
9.00649	8.33891e-05	0.00108298							8.4443	1.13062e-06	0.00619597
9.02332	7.95479e-05	0.00103309							8.46009	1.13169e-06	0.00621133
9.04016	7.62779e-05	0.000990622							8.47588	1.13289e-06	0.00622845
9.05699	7.41027e-05	0.000962373							8.49167	1.13356e-06	0.00623804
9.07383	7.24951e-05	0.000941494							8.50746	1.13364e-06	0.00623927
9.09066	7.13667e-05	0.00092684							8.52325	1.13334e-06	0.00623486
9.1075	7.16425e-05	0.000930422							8.53904	1.13338e-06	0.00623546
9.12433	7.31694e-05	0.000950252							8.55483	1.1337e-06	0.00624003
9.14116	7.45052e-05	0.0009676							8.57061	1.13254e-06	0.00622345
9.158	7.56199e-05	0.000982077							8.5864	1.13169e-06	0.00621123
9.17483	7.65605e-05	0.000994292							8.60219	1.1322e-06	0.00621854
9.19167	7.73353e-05	0.00100435							8.61798	1.13199e-06	0.0062155
9.2085	7.79191e-05	0.00101194							8.63377	1.13057e-06	0.00619521
9.22534	7.77832e-05	0.00101017							8.64956	1.13002e-06	0.00618735
9.24217	7.70709e-05	0.00100092							8.66535	1.12968e-06	0.0061825
9.25901	7.55344e-05	0.000980966							8.68114	1.12813e-06	0.00616026
9.27584	7.47683e-05	0.000971017							8.69693	1.12781e-06	0.00615566
9.29268	7.44565e-05	0.000966968							8.71272	1.12879e-06	0.00616971
9.30951	7.49434e-05	0.000973291							8.72851	1.12941e-06	0.00617865
9.32634	7.66886e-05	0.000995955							8.7443	1.1296e-06	0.00618128
9.34318	7.80506e-05	0.00101364							8.76009	1.13017e-06	0.00618955
9.36001	7.9126e-05	0.00102761							8.77588	1.1308e-06	0.00619856
9.37685	8.03272e-05	0.00104321							8.79167	1.13036e-06	0.00619228
9.39368	8.14022e-05	0.00105717							8.80746	1.13032e-06	0.00619167
9.41052	8.18172e-05	0.00106256							8.82325	1.13099e-06	0.00620118
9.42735	8.17876e-05	0.00106218							8.83904	1.13087e-06	0.00619948
9.44419	8.34034e-05	0.00108316							8.85483	1.1317e-06	0.00621144
9.46102	8.71895e-05	0.00113233							8.87062	1.13282e-06	0.00622739
9.47786	9.24767e-05	0.001201							8.88641	1.13285e-06	0.0062279
9.49469	9.68994e-05	0.00125843							8.9022	1.13256e-06	0.00622368
9.51152	0.00010064	0.00130701							8.91799	1.13274e-06	0.0062263
9.52836	0.000103635	0.0013459							8.93378	1.13391e-06	0.0062431
9.54519	0.00010598	0.00137637							8.94957	1.13535e-06	0.00626367
9.56203	0.000107473	0.00139576							8.96535	1.13736e-06	0.00629245
9.57886	0.000108329	0.00140686							8.98114	1.13915e-06	0.00631814
9.5957	0.000109472	0.00142172							8.99693	1.13989e-06	0.00632879
9.61253	0.000110941	0.00144079							9.01272	1.14114e-06	0.00634667
9.62937	0.00011355	0.00147467							9.02851	1.1429e-06	0.0063718
9.6462	0.000117163	0.0015216							9.0443	1.14405e-06	0.0063883
9.66304	0.000120731	0.00156793							9.06009	1.14541e-06	0.00640774
9.67987	0.000123757	0.00160724							9.07588	1.14766e-06	0.00644007
9.69671	0.000126097	0.00163762							9.09167	1.14992e-06	0.00647239
9.71354	0.000127901	0.00166105							9.10746	1.15208e-06	0.00650341
9.73037	0.000129374	0.00168018							9.12325	1.1542e-06	0.00653365
9.74721	0.000131788	0.00171153							9.13904	1.15609e-06	0.00656077
9.76404	0.000134969	0.00175285							9.15483	1.15829e-06	0.00659232
9.78088	0.000138036	0.00179267							9.17062	1.1616e-06	0.00663975
9.79771	0.000139938	0.00181738							9.18641	1.1656e-06	0.00669704
9.81455	0.000140903	0.00182991							9.2022	1.16874e-06	0.00674196
9.83138	0.00014036	0.00182286							9.21799	1.17272e-06	0.006799
9.84822	0.000140703	0.00182731							9.23378	1.17747e-06	0.00686713
9.86505	0.00014201	0.00184429							9.24957	1.181e-06	0.00691759
9.88189	0.00014402	0.0018704							9.26536	1.18342e-06	0.00695233
9.89872	0.000146866	0.00190735							9.28115	1.18638e-06	0.00699475
9.91555	0.000149311	0.0019391							9.29694	1.18989e-06	0.00704492
9.93239	0.000151699	0.00197012							9.31273	1.19334e-06	0.00709433
9.94922	0.000154909	0.00201181							9.32852	1.19702e-06	0.00714714
9.96606	0.000157645	0.00204733							9.34431	1.2006e-06	0.00719846
9.98289	0.000159793	0.00207524							9.36009	1.2042e-06	0.00724992
9.99973	0.000161498	0.00209738							9.37588	1.20815e-06	0.0073065
10.0166	0.000163219	0.00211973							9.39167	1.21277e-06	0.00737269
10.0334	0.000164438	0.00213556							9.40746	1.21653e-06	0.00742664
10.0502	0.000165213	0.00214562							9.42325	1.2194e-06	0.00746769
10.0671	0.000164158	0.00213192							9.43904	1.22278e-06	0.00751615
10.0839	0.000162267	0.00210736							9.45483	1.2265e-06	0.00756945
10.1007	0.000160761	0.00208781							9.47062	1.22988e-06	0.00761789
10.1176	0.000160319	0.00208207							9.48641	1.23297e-06	0.00766203
10.1344	0.000161268	0.00209439							9.5022	1.23659e-06	0.0077139
10.1512	0.000163206	0.00211956							9.51799	1.23975e-06	0.00775918
10.1681	0.000165831	0.00215365							9.53378	1.24258e-06	0.00779981
10.1849	0.000168765	0.00219176							9.54957	1.24594e-06	0.00784794
10.2017	0.000172075	0.00223475							9.56536	1.24953e-06	0.00789927
10.2186	0.000174849	0.00227076							9.58115	1.2529e-06	0.00794765
10.2354	0.000177198	0.00230127							9.59694	1.25598e-06	0.00799173
10.2522	0.00017911	0.00232611							9.61273	1.25934e-06	0.00803978
10.2691	0.000181531	0.00235754							9.62852	1.26172e-06	0.00807395
10.2859	0.00018392	0.00238857							9.64431	1.26411e-06	0.00810812
10.3027	0.000185796	0.00241294							9.6601	1.26694e-06	0.00814867
10.3196	0.000187295	0.0024324							9.67589	1.26939e-06	0.00818379
10.3364	0.000189077	0.00245554							9.69168	1.27146e-06	0.00821348
10.3533	0.000190969	0.00248011							9.70747	1.27353e-06	0.00824317
10.3701	0.000192457	0.00249944							9.72326	1.27536e-06	0.00826929
10.3869	0.000193494	0.00251291							9.73905	1.27727e-06	0.00829668
10.4038	0.000194173	0.00252173							9.75483	1.27972e-06	0.00833173
10.4206	0.000194467	0.00252554							9.77062	1.28196e-06	0.00836381
10.4374	0.000195341	0.00253689							9.78641	1.2842e-06	0.0083959
10.4543	0.000197446	0.00256423							9.8022	1.28559e-06	0.00841579
10.4711	0.000199357	0.00258905							9.81799	1.28773e-06	0.00844655
10.4879	0.000202579	0.00263089							9.83378	1.28837e-06	0.00845565
10.5048	0.000206733	0.00268485							9.84957	1.2904e-06	0.00848482
10.5216	0.000210806	0.00273774							9.86536	1.29453e-06	0.00854391
10.5384	0.000214915	0.0027911							9.88115	1.29703e-06	0.00857977
10.5553	0.000219718	0.00285348							9.89694	1.29943e-06	0.00861407
10.5721	0.000226279	0.00293869							9.91273	1.30164e-06	0.00864582
10.5889	0.000234961	0.00305144							9.92852	1.30386e-06	0.00867757
10.6058	0.00024626	0.00319818							9.94431	1.30562e-06	0.00870275
10.6226	0.000260629	0.0033848							9.9601	1.30857e-06	0.00874499
10.6394	0.000277201	0.00360001							9.97589	1.31283e-06	0.00880604
10.6563	0.000295645	0.00383955							9.99168	1.31676e-06	0.00886238
10.6731	0.000317531	0.00412378							10.0075	1.32063e-06	0.00891785
10.6899	0.000343794	0.00446486							10.0233	1.32462e-06	0.00897493
10.7068	0.000376657	0.00489165							10.039	1.32749e-06	0.00901606
10.7236	0.000419337	0.00544593							10.0548	1.32992e-06	0.00905082
10.7404	0.000471814	0.00612746							10.0706	1.33291e-06	0.00909375
10.7573	0.00053571	0.00695727							10.0864	1.3361e-06	0.00913946
10.7741	0.000614147	0.00797593							10.1022	1.33888e-06	0.00917922
10.791	0.000709032	0.00920821							10.118	1.34219e-06	0.00922664
10.8078	0.000824339	0.0107057							10.1338	1.34628e-06	0.0092853
10.8246	0.000964883	0.0125309							10.1496	1.34926e-06	0.00932796
10.8415	0.00113569	0.0147493							10.1654	1.35235e-06	0.00937214
10.8583	0.00134133	0.0174199							10.1812	1.35526e-06	0.00941392
10.8751	0.00158763	0.0206186							10.1969	1.35755e-06	0.00944663
10.892	0.001881	0.0244286							10.2127	1.35983e-06	0.00947935
10.9088	0.00222697	0.0289217							10.2285	1.36121e-06	0.00949915
10.9256	0.00263329	0.0341985							10.2443	1.36342e-06	0.00953075
10.9425	0.00310803	0.040364							10.2601	1.36562e-06	0.00956234
10.9593	0.00365786	0.0475046							10.2759	1.36695e-06	0.00958129
10.9761	0.00429084	0.0557252							10.2917	1.3692e-06	0.0096135
10.993	0.0050163	0.0651467							10.3075	1.37035e-06	0.00963004
11.0098	0.00584283	0.0758809							10.3233	1.37101e-06	0.00963953
11.0266	0.00677802	0.0880262							10.3391	1.37266e-06	0.00966314
11.0435	0.00782887	0.101674							10.3548	1.37384e-06	0.00968009
11.0603	0.00900362	0.11693							10.3706	1.37388e-06	0.00968066
11.0771	0.0103089	0.133881							10.3864	1.37489e-06	0.00969503
11.094	0.011751	0.15261							10.4022	1.37675e-06	0.00972171
11.1108	0.0133341	0.17317							10.418	1.37782e-06	0.00973697
11.1276	0.015059	0.195571							10.4338	1.37874e-06	0.0097502
11.1445	0.016927	0.219832							10.4496	1.38e-06	0.0097683
11.1613	0.0189397	0.24597							10.4654	1.38101e-06	0.0097827
11.1781	0.0210953	0.273965							10.4812	1.38202e-06	0.00979721
11.195	0.0233891	0.303755							10.4969	1.38342e-06	0.00981723
11.2118	0.0258138	0.335244							10.5127	1.38474e-06	0.00983612
11.2286	0.0283601	0.368313							10.5285	1.38548e-06	0.0098467
11.2455	0.0310185	0.402838							10.5443	1.38684e-06	0.00986618
11.2623	0.0337749	0.438635							10.5601	1.38898e-06	0.00989685
11.2792	0.0366114	0.475472							10.5759	1.39112e-06	0.00992751
11.296	0.0395124	0.513148							10.5917	1.39224e-06	0.00994354
11.3128	0.0424607	0.551438							10.6075	1.39409e-06	0.00997005
11.3297	0.0454347	0.590061							10.6233	1.39591e-06	0.00999617
11.3465	0.0484123	0.628731							10.6391	1.39701e-06	0.010012
11.3633	0.0513695	0.667137							10.6548	1.39844e-06	0.0100324
11.3802	0.0542799	0.704934							10.6706	1.4001e-06	0.0100562
11.397	0.0571171	0.74178							10.6864	1.40184e-06	0.0100812
11.4138	0.0598566	0.777358							10.7022	1.40408e-06	0.0101133
11.4307	0.0624732	0.811341							10.718	1.40719e-06	0.0101578
11.4475	0.0649427	0.843412							10.7338	1.40955e-06	0.0101915
11.4643	0.0672416	0.873267							10.7496	1.41176e-06	0.0102232
11.4812	0.0693455	0.900591							10.7654	1.41397e-06	0.0102549
11.498	0.0712331	0.925105							10.7812	1.41604e-06	0.0102845
11.5148	0.0728871	0.946586							10.7969	1.41699e-06	0.0102982
11.5317	0.0742886	0.964787							10.8127	1.4191e-06	0.0103284
11.5485	0.0753699	0.978829							10.8285	1.4214e-06	0.0103613
11.5653	0.0762003	0.989615							10.8443	1.42257e-06	0.0103781
11.5822	0.0768069	0.997492							10.8601	1.42371e-06	0.0103944
11.599	0.0771257	1.00163							10.8759	1.42571e-06	0.010423
11.6158	0.077157	1.00204							10.8917	1.42797e-06	0.0104555
11.6327	0.0769041	0.998755							10.9075	1.43024e-06	0.0104879
11.6495	0.0763733	0.991862							10.9233	1.43216e-06	0.0105155
11.6663	0.0755742	0.981484							10.9391	1.4348e-06	0.0105532
11.6832	0.0745216	0.967813							10.9548	1.43794e-06	0.0105983
11.7	0.0732323	0.951069							10.9706	1.4403e-06	0.0106321
11.7169	0.0717236	0.931476							10.9864	1.44254e-06	0.0106641
11.7337	0.0700131	0.90926							11.0022	1.44477e-06	0.0106961
11.7505	0.068121	0.884689							11.018	1.44578e-06	0.0107105
11.7674	0.0660719	0.858077							11.0338	1.44774e-06	0.0107387
11.7842	0.063888	0.829714							11.0496	1.45015e-06	0.0107732
11.801	0.0615924	0.799901							11.0654	1.45247e-06	0.0108063
11.8179	0.0592058	0.768907							11.0812	1.45478e-06	0.0108395
11.8347	0.0567494	0.737005							11.097	1.45693e-06	0.0108703
11.8515	0.054247	0.704506							11.1127	1.4593e-06	0.0109042
11.8684	0.0517195	0.671682							11.1285	1.46175e-06	0.0109393
11.8852	0.0491852	0.638769							11.1443	1.46396e-06	0.010971
11.902	0.0466624	0.606005							11.1601	1.46617e-06	0.0110026
11.9189	0.0441683	0.573614							11.1759	1.46825e-06	0.0110324
11.9357	0.0417157	0.541762							11.1917	1.47093e-06	0.0110708
11.9525	0.0393172	0.510614							11.2075	1.47328e-06	0.0111045
11.9694	0.0369854	0.48033							11.2233	1.47627e-06	0.0111473
11.9862	0.0347295	0.451032							11.2391	1.47984e-06	0.0111984
12.003	0.0325552	0.422794							11.2548	1.48259e-06	0.0112379
12.0199	0.0304683	0.395692							11.2706	1.48588e-06	0.0112849
12.0367	0.0284744	0.369798							11.2864	1.48994e-06	0.0113431
12.0535	0.0265753	0.345133							11.3022	1.49337e-06	0.0113923
12.0704	0.0247726	0.321722							11.318	1.49669e-06	0.0114398
12.0872	0.0230699	0.299609							11.3338	1.50022e-06	0.0114904
12.104	0.0214675	0.278799							11.3496	1.50263e-06	0.0115249
12.1209	0.019963	0.25926							11.3654	1.50497e-06	0.0115585
12.1377	0.0185521	0.240936							11.3812	1.50732e-06	0.0115921
12.1546	0.0172332	0.223807							11.397	1.51097e-06	0.0116443
12.1714	0.0160024	0.207823							11.4127	1.51519e-06	0.0117048
12.1882	0.0148555	0.192929							11.4285	1.51911e-06	0.0117609
12.2051	0.0137913	0.179108							11.4443	1.52304e-06	0.0118173
12.2219	0.0128063	0.166316							11.4601	1.52742e-06	0.0118801
12.2387	0.011897	0.154506							11.4759	1.53163e-06	0.0119403
12.2556	0.0110588	0.14362							11.4917	1.53577e-06	0.0119996
12.2724	0.0102852	0.133574							11.5075	1.5398e-06	0.0120573
12.2892	0.00957132	0.124303							11.5233	1.54265e-06	0.0120982
12.3061	0.00891417	0.115768							11.5391	1.54591e-06	0.0121449
12.3229	0.00830966	0.107918							11.5548	1.55065e-06	0.0122128
12.3397	0.00775434	0.100706							11.5706	1.55517e-06	0.0122776
12.3566	0.00724406	0.0940787							11.5864	1.55856e-06	0.0123261
12.3734	0.00677501	0.0879871							11.6022	1.56215e-06	0.0123775
12.3902	0.00634427	0.0823931							11.618	1.56586e-06	0.0124307
12.4071	0.00594797	0.0772464							11.6338	1.56945e-06	0.012482
12.4239	0.00558319	0.072509							11.6496	1.57318e-06	0.0125356
12.4407	0.00524637	0.0681347							11.6654	1.57684e-06	0.012588
12.4576	0.00493636	0.0641085							11.6812	1.58022e-06	0.0126364
12.4744	0.00465199	0.0604155							11.697	1.58303e-06	0.0126767
12.4912	0.00439033	0.0570173							11.7127	1.58649e-06	0.0127262
12.5081	0.0041493	0.0538871							11.7285	1.59048e-06	0.0127834
12.5249	0.00392747	0.0510061							11.7443	1.59394e-06	0.0128329
12.5417	0.00372292	0.0483496							11.7601	1.5976e-06	0.0128854
12.5586	0.00353266	0.0458787							11.7759	1.60082e-06	0.0129315
12.5754	0.00335597	0.043584							11.7917	1.60349e-06	0.0129698
12.5922	0.00319275	0.0414642							11.8075	1.60616e-06	0.013008
12.6091	0.00304165	0.0395019							11.8233	1.60952e-06	0.0130561
12.6259	0.00290144	0.037681							11.8391	1.61285e-06	0.0131039
12.6428	0.00277138	0.0359919							11.8549	1.61518e-06	0.0131372
12.6596	0.00265029	0.0344194							11.8706	1.61811e-06	0.0131792
12.6764	0.00253738	0.032953							11.8864	1.62122e-06	0.0132237
12.6933	0.00243187	0.0315827							11.9022	1.62355e-06	0.0132571
12.7101	0.00233351	0.0303053							11.918	1.62644e-06	0.0132985
12.7269	0.00224201	0.0291171							11.9338	1.62912e-06	0.0133368
12.7438	0.00215594	0.0279993							11.9496	1.63156e-06	0.0133718
12.7606	0.00207529	0.0269518							11.9654	1.63387e-06	0.0134049
12.7774	0.00199916	0.0259631							11.9812	1.63619e-06	0.0134381
12.7943	0.00192634	0.0250174							11.997	1.63837e-06	0.0134694
12.8111	0.00185775	0.0241266							12.0127	1.63991e-06	0.0134914
12.8279	0.00179193	0.0232719							12.0285	1.64127e-06	0.0135109
12.8448	0.0017283	0.0224454							12.0443	1.64261e-06	0.0135301
12.8616	0.00166842	0.0216678							12.0601	1.64381e-06	0.0135473
12.8784	0.00161227	0.0209386							12.0759	1.64501e-06	0.0135645
12.8953	0.00155991	0.0202585							12.0917	1.64636e-06	0.0135839
12.9121	0.00151158	0.0196309							12.1075	1.64725e-06	0.0135966
12.9289	0.00146683	0.0190498							12.1233	1.64819e-06	0.01361
12.9458	0.00142381	0.0184911							12.1391	1.64938e-06	0.0136271
12.9626	0.00138229	0.0179518							12.1549	1.64977e-06	0.0136327
12.9794	0.00134412	0.017456							12.1706	1.65061e-06	0.0136447
12.9963	0.00130717	0.0169762							12.1864	1.65204e-06	0.0136652
13.0131	0.00127026	0.0164969							12.2022	1.6524e-06	0.0136704
13.0299	0.00123497	0.0160386							12.218	1.65215e-06	0.0136667
13.0468	0.00120179	0.0156076							12.2338	1.65221e-06	0.0136677
13.0636	0.00116943	0.0151874							12.2496	1.65242e-06	0.0136706
13.0805	0.00113763	0.0147744							12.2654	1.65191e-06	0.0136634
13.0973	0.00110732	0.0143808							12.2812	1.65132e-06	0.0136549
13.1141	0.00107845	0.0140059							12.297	1.6513e-06	0.0136546
13.131	0.00105207	0.0136633							12.3128	1.65119e-06	0.013653
13.1478	0.00102793	0.0133497							12.3285	1.6512e-06	0.0136531
13.1646	0.00100438	0.0130438							12.3443	1.65221e-06	0.0136676
13.1815	0.00098086	0.0127384							12.3601	1.65342e-06	0.0136849
13.1983	0.000958829	0.0124523							12.3759	1.65394e-06	0.0136923
13.2151	0.000938441	0.0121875							12.3917	1.65539e-06	0.0137132
13.232	0.000919273	0.0119386							12.4075	1.65729e-06	0.0137404
13.2488	0.000901713	0.0117106							12.4233	1.65741e-06	0.0137421
13.2656	0.000884638	0.0114888							12.4391	1.65804e-06	0.0137512
13.2825	0.000868185	0.0112751							12.4549	1.65999e-06	0.0137791
13.2993	0.000852076	0.0110659							12.4706	1.66111e-06	0.0137951
13.3161	0.000835441	0.0108499							12.4864	1.66216e-06	0.0138102
13.333	0.000819404	0.0106416							12.5022	1.66344e-06	0.0138285
13.3498	0.000803956	0.010441							12.518	1.66477e-06	0.0138476
13.3666	0.00078914	0.0102486							12.5338	1.66621e-06	0.0138682
13.3835	0.000774821	0.0100626							12.5496	1.66702e-06	0.0138797
13.4003	0.000760548	0.00987724							12.5654	1.66726e-06	0.0138832
13.4171	0.000746328	0.00969257							12.5812	1.66741e-06	0.0138854
13.434	0.000731432	0.00949911							12.597	1.66874e-06	0.0139044
13.4508	0.00071583	0.00929649							12.6128	1.67101e-06	0.013937
13.4676	0.00070076	0.00910078							12.6285	1.67329e-06	0.0139696
13.4845	0.000687907	0.00893386							12.6443	1.67506e-06	0.013995
13.5013	0.000676865	0.00879046							12.6601	1.6759e-06	0.0140069
13.5181	0.000665695	0.00864539							12.6759	1.67665e-06	0.0140178
13.535	0.000653917	0.00849243							12.6917	1.67738e-06	0.0140282
13.5518	0.000642286	0.00834137							12.7075	1.67912e-06	0.0140531
13.5687	0.000630953	0.0081942							12.7233	1.68116e-06	0.0140823
13.5855	0.000620422	0.00805742							12.7391	1.68291e-06	0.0141073
13.6023	0.000610886	0.00793359							12.7549	1.68444e-06	0.0141293
13.6192	0.000601511	0.00781183							12.7706	1.68649e-06	0.0141587
13.636	0.000592897	0.00769997							12.7864	1.68847e-06	0.014187
13.6528	0.000583558	0.00757867							12.8022	1.68983e-06	0.0142065
13.6697	0.000572678	0.00743738							12.818	1.69248e-06	0.0142445
13.6865	0.000563073	0.00731264							12.8338	1.69583e-06	0.0142924
13.7033	0.000554996	0.00720773							12.8496	1.69922e-06	0.014341
13.7202	0.000546712	0.00710015							12.8654	1.70183e-06	0.0143784
13.737	0.000537981	0.00698677							12.8812	1.7042e-06	0.0144124
13.7538	0.000529511	0.00687676							12.897	1.70623e-06	0.0144415
13.7707	0.000520806	0.00676371							12.9128	1.70827e-06	0.0144706
13.7875	0.000512392	0.00665445							12.9285	1.71136e-06	0.0145149
13.8043	0.000504493	0.00655186							12.9443	1.71385e-06	0.0145506
13.8212	0.000496872	0.00645289							12.9601	1.71633e-06	0.0145862
13.838	0.000487676	0.00633346							12.9759	1.71942e-06	0.0146304
13.8548	0.000476439	0.00618752							12.9917	1.7219e-06	0.014666
13.8717	0.000465323	0.00604315							13.0075	1.72439e-06	0.0147015
13.8885	0.000453964	0.00589563							13.0233	1.7272e-06	0.0147418
13.9053	0.000443978	0.00576595							13.0391	1.72973e-06	0.014778
13.9222	0.00043525	0.00565259							13.0549	1.73225e-06	0.0148142
13.939	0.000427482	0.00555171							13.0707	1.73476e-06	0.0148502
13.9558	0.000419965	0.00545409							13.0864	1.7378e-06	0.0148938
13.9727	0.000413618	0.00537166							13.1022	1.74092e-06	0.0149383
13.9895	0.000408139	0.00530051							13.118	1.74423e-06	0.0149857
14.0064	0.000402052	0.00522146							13.1338	1.74733e-06	0.0150302
14.0232	0.000394787	0.0051271							13.1496	1.75006e-06	0.0150693
14.04	0.000387922	0.00503795							13.1654	1.75256e-06	0.0151052
14.0569	0.000382009	0.00496116							13.1812	1.75496e-06	0.0151395
14.0737	0.000376774	0.00489317							13.197	1.75654e-06	0.0151621
14.0905	0.000370298	0.00480906							13.2128	1.75812e-06	0.0151848
14.1074	0.000363504	0.00472083							13.2285	1.75941e-06	0.0152032
14.1242	0.000357682	0.00464522							13.2443	1.7625e-06	0.0152476
14.141	0.00035224	0.00457454							13.2601	1.76597e-06	0.0152972
14.1579	0.000344797	0.00447788							13.2759	1.76859e-06	0.0153347
14.1747	0.000335307	0.00435463							13.2917	1.77091e-06	0.015368
14.1915	0.000326184	0.00423615							13.3075	1.77323e-06	0.0154013
14.2084	0.00031843	0.00413545							13.3233	1.7753e-06	0.0154309
14.2252	0.000311404	0.00404421							13.3391	1.77687e-06	0.0154533
14.242	0.000304854	0.00395914							13.3549	1.77871e-06	0.0154798
14.2589	0.000299825	0.00389384							13.3707	1.77984e-06	0.0154959
14.2757	0.000295596	0.00383891							13.3864	1.78117e-06	0.015515
14.2925	0.000291958	0.00379166							13.4022	1.78301e-06	0.0155413
14.3094	0.000287855	0.00373838							13.418	1.78469e-06	0.0155654
14.3262	0.000283109	0.00367674							13.4338	1.78646e-06	0.0155907
14.343	0.000278411	0.00361572							13.4496	1.78836e-06	0.015618
14.3599	0.000274547	0.00356555							13.4654	1.79063e-06	0.0156505
14.3767	0.000271281	0.00352313							13.4812	1.79243e-06	0.0156763
14.3935	0.000266943	0.00346679							13.497	1.79376e-06	0.0156954
14.4104	0.000261214	0.00339239							13.5128	1.79519e-06	0.0157158
14.4272	0.000256359	0.00332933							13.5285	1.79598e-06	0.0157272
14.4441	0.00025265	0.00328116							13.5443	1.79643e-06	0.0157336
14.4609	0.000249302	0.00323769							13.5601	1.79733e-06	0.0157464
14.4777	0.000246144	0.00319668							13.5759	1.7982e-06	0.015759
14.4946	0.000240589	0.00312454							13.5917	1.79902e-06	0.0157707
14.5114	0.000235096	0.00305319							13.6075	1.80072e-06	0.015795
14.5282	0.000230329	0.00299128							13.6233	1.80264e-06	0.0158224
14.5451	0.000225917	0.00293398							13.6391	1.80298e-06	0.0158274
14.5619	0.000221354	0.00287472							13.6549	1.80383e-06	0.0158395
14.5787	0.00021717	0.00282038							13.6707	1.80554e-06	0.0158641
14.5956	0.000213277	0.00276983							13.6864	1.80631e-06	0.0158751
14.6124	0.000208787	0.00271152							13.7022	1.80742e-06	0.0158909
14.6292	0.000204223	0.00265225							13.718	1.80969e-06	0.0159235
14.6461	0.000200558	0.00260465							13.7338	1.81132e-06	0.0159469
14.6629	0.000198242	0.00257458							13.7496	1.8118e-06	0.0159538
14.6797	0.000196476	0.00255164							13.7654	1.81336e-06	0.0159761
14.6966	0.000194483	0.00252575							13.7812	1.81499e-06	0.0159994
14.7134	0.000192305	0.00249747							13.797	1.81647e-06	0.0160207
14.7302	0.000189861	0.00246573							13.8128	1.81813e-06	0.0160444
14.7471	0.000188048	0.00244219							13.8286	1.81965e-06	0.0160662
14.7639	0.000186522	0.00242236							13.8443	1.82096e-06	0.0160849
14.7807	0.000185211	0.00240534							13.8601	1.82236e-06	0.0161051
14.7976	0.000183851	0.00238767							13.8759	1.82442e-06	0.0161345
14.8144	0.000181421	0.00235611							13.8917	1.82647e-06	0.0161639
14.8312	0.000177678	0.00230751							13.9075	1.82761e-06	0.0161802
14.8481	0.000172959	0.00224622							13.9233	1.8296e-06	0.0162086
14.8649	0.000168079	0.00218284							13.9391	1.83209e-06	0.0162443
14.8817	0.00016318	0.00211921							13.9549	1.83441e-06	0.0162776
14.8986	0.000159589	0.00207258							13.9707	1.83674e-06	0.0163109
14.9154	0.000157167	0.00204113							13.9864	1.83983e-06	0.0163553
14.9323	0.000155256	0.00201632							14.0022	1.84276e-06	0.0163972
14.9491	0.000153104	0.00198836							14.018	1.84477e-06	0.016426
14.9659	0.000150742	0.00195769							14.0338	1.84678e-06	0.0164548
14.9828	0.000147683	0.00191796							14.0496	1.84839e-06	0.0164778
14.9996	0.000145102	0.00188444							14.0654	1.84908e-06	0.0164877
15.0164	0.000142558	0.0018514							14.0812	1.85131e-06	0.0165196
15.0333	0.000139935	0.00181734							14.097	1.8546e-06	0.0165669
15.0501	0.000137354	0.00178381							14.1128	1.85701e-06	0.0166014
15.0669	0.000134353	0.00174484							14.1286	1.85934e-06	0.0166347
15.0838	0.000131807	0.00171178							14.1443	1.86327e-06	0.016691
15.1006	0.000129733	0.00168484							14.1601	1.86687e-06	0.0167425
15.1174	0.000128145	0.00166422							14.1759	1.86986e-06	0.0167854
15.1343	0.000126726	0.00164579							14.1917	1.87223e-06	0.0168194
15.1511	0.000125435	0.00162903							14.2075	1.87457e-06	0.0168529
15.1679	0.000124175	0.00161266							14.2233	1.87691e-06	0.0168864
15.1848	0.000123125	0.00159903							14.2391	1.87996e-06	0.0169301
15.2016	0.000121765	0.00158137							14.2549	1.88297e-06	0.0169732
15.2184	0.000120159	0.0015605							14.2707	1.88577e-06	0.0170133
15.2353	0.000118215	0.00153526							14.2865	1.88869e-06	0.0170552
15.2521	0.000116385	0.00151149							14.3022	1.89207e-06	0.0171036
15.2689	0.000113946	0.00147981							14.318	1.89535e-06	0.0171505
15.2858	0.000111574	0.00144901							14.3338	1.8992e-06	0.0172057
15.3026	0.000107676	0.00139839							14.3496	1.90379e-06	0.0172715
15.3194	0.000102773	0.00133472							14.3654	1.90802e-06	0.0173321
15.3363	9.86516e-05	0.00128119							14.3812	1.91208e-06	0.0173902
15.3531	9.41396e-05	0.00122259							14.397	1.91671e-06	0.0174565
15.37	8.91266e-05	0.00115749							14.4128	1.92186e-06	0.0175302
15.3868	8.40173e-05	0.00109113							14.4286	1.92605e-06	0.0175904
15.4036	8.01374e-05	0.00104075							14.4443	1.93013e-06	0.0176488
15.4205	7.75838e-05	0.00100758							14.4601	1.93484e-06	0.0177163
15.4373	7.60502e-05	0.000987665							14.4759	1.93904e-06	0.0177765
15.4541	7.5007e-05	0.000974116							14.4917	1.94344e-06	0.0178394
15.471	7.423e-05	0.000964026							14.5075	1.94848e-06	0.0179117
15.4878	7.35661e-05	0.000955404							14.5233	1.95284e-06	0.0179741
15.5046	7.19506e-05	0.000934423							14.5391	1.95607e-06	0.0180204
15.5215	6.9553e-05	0.000903285							14.5549	1.96009e-06	0.018078
15.5383	6.54988e-05	0.000850633							14.5707	1.96481e-06	0.0181456
15.5551	6.1408e-05	0.000797506							14.5865	1.969e-06	0.0182055
15.572	5.70493e-05	0.000740901							14.6022	1.97351e-06	0.0182702
15.5888	5.39554e-05	0.00070072							14.618	1.97885e-06	0.0183466
15.6056	5.28333e-05	0.000686147							14.6338	1.98318e-06	0.0184087
15.6225	5.27992e-05	0.000685704							14.6496	1.98675e-06	0.0184599
15.6393	5.2996e-05	0.00068826							14.6654	1.99131e-06	0.0185252
15.6561	5.30433e-05	0.000688874							14.6812	1.9959e-06	0.018591
15.673	5.29677e-05	0.000687892							14.697	1.99972e-06	0.0186456
15.6898	5.25798e-05	0.000682854							14.7128	2.00376e-06	0.0187035
15.7066	5.07687e-05	0.000659334							14.7286	2.00863e-06	0.0187733
15.7235	4.69483e-05	0.000609718							14.7443	2.01245e-06	0.0188279
15.7403	4.20869e-05	0.000546583							14.7601	2.01541e-06	0.0188705
15.7571	3.84611e-05	0.000499495							14.7759	2.01863e-06	0.0189165
15.774	3.56392e-05	0.000462847							14.7917	2.02213e-06	0.0189667
15.7908	3.33958e-05	0.000433712							14.8075	2.02564e-06	0.0190169
15.8076	3.16016e-05	0.000410411							14.8233	2.02908e-06	0.0190662
15.8245	3.01083e-05	0.000391017							14.8391	2.03318e-06	0.019125
15.8413	2.88155e-05	0.000374227							14.8549	2.03707e-06	0.0191806
15.8582	2.76732e-05	0.000359392							14.8707	2.0408e-06	0.0192341
15.875	2.64706e-05	0.000343774							14.8865	2.04385e-06	0.0192778
15.8918	2.43204e-05	0.000315849							14.9022	2.0463e-06	0.0193128
15.9087	2.18437e-05	0.000283684							14.918	2.04874e-06	0.0193479
15.9255	1.9189e-05	0.000249208							14.9338	2.05107e-06	0.0193813
15.9423	1.64197e-05	0.000213243							14.9496	2.05334e-06	0.0194137
15.9592	1.40032e-05	0.00018186							14.9654	2.0556e-06	0.0194461
15.976	1.2029e-05	0.00015622							14.9812	2.05735e-06	0.0194712
15.9928	1.02746e-05	0.000133437							14.997	2.05905e-06	0.0194955
16.0097	8.68489e-06	0.000112791							15.0128	2.0605e-06	0.0195164
16.0265	7.02484e-06	9.12316e-05							15.0286	2.06194e-06	0.0195369
16.0433	5.29022e-06	6.87042e-05							15.0444	2.06363e-06	0.0195611
16.0602	3.95663e-06	5.13847e-05							15.0601	2.06521e-06	0.0195838
16.077	2.84122e-06	3.6899e-05							15.0759	2.0662e-06	0.0195979
16.0938	1.88638e-06	2.44984e-05							15.0917	2.06766e-06	0.0196189
16.1107	7.89963e-07	1.02593e-05							15.1075	2.06903e-06	0.0196385
16.1275	-2.08353e-07	1.50606e-05							15.1233	2.07034e-06	0.0196572
16.1443	-1.50721e-06	4.24639e-05							15.1391	2.0711e-06	0.0196681
16.1612	-3.05732e-06	6.37092e-05							15.1549	2.07121e-06	0.0196697
16.178	-5.27522e-06	8.76163e-05							15.1707	2.07202e-06	0.0196814
16.1948	-7.87587e-06	0.000118011							15.1865	2.07248e-06	0.0196879
16.2117	-9.95202e-06	0.000165083							15.2022	2.07264e-06	0.0196901
16.2285	-1.18098e-05	0.000229086							15.218	2.07244e-06	0.0196874
16.2453	-1.33403e-05	0.000281937							15.2338	2.07161e-06	0.0196754
16.2622	-1.42511e-05	0.00031903							15.2496	2.07129e-06	0.0196709
16.279	-1.31526e-05	0.000343907							15.2654	2.07099e-06	0.0196666
16.2959	-1.18211e-05	0.000362147							15.2812	2.071e-06	0.0196667
16.3127	-1.06898e-05	0.000395686							15.297	2.07178e-06	0.0196779
16.3295	-1.02891e-05	0.000442241							15.3128	2.07171e-06	0.0196769
16.3464	-1.04485e-05	0.000506887							15.3286	2.06941e-06	0.0196439
16.3632	-1.07679e-05	0.000571446							15.3444	2.0669e-06	0.0196079
16.38	-1.12563e-05	0.000633388							15.3601	2.06594e-06	0.0195942
16.3969	-1.31135e-05	0.000690613							15.3759	2.06551e-06	0.0195881
16.4137	-1.62525e-05	0.00073945							15.3917	2.06614e-06	0.0195971
16.4305	-1.89505e-05	0.000781676							15.4075	2.06756e-06	0.0196174
16.4474	-2.09595e-05	0.000816787							15.4233	2.06858e-06	0.0196321
16.4642	-2.26022e-05	0.000844895							15.4391	2.06914e-06	0.0196401
16.481	-2.39763e-05	0.000863084							15.4549	2.07029e-06	0.0196566
16.4979	-2.55823e-05	0.000874493							15.4707	2.07145e-06	0.0196732
16.5147	-2.63418e-05	0.000907694							15.4865	2.07208e-06	0.0196822
16.5315	-2.7137e-05	0.000968796							15.5022	2.07276e-06	0.0196919
16.5484	-2.79709e-05	0.00102747							15.518	2.075e-06	0.019724
16.5652	-2.91051e-05	0.00109764							15.5338	2.07723e-06	0.019756
16.582	-2.93844e-05	0.00118399							15.5496	2.07938e-06	0.0197868
16.5989	-2.73175e-05	0.00126348							15.5654	2.08246e-06	0.0198308
16.6157	-2.46001e-05	0.00132756							15.5812	2.08543e-06	0.0198734
16.6325	-2.25861e-05	0.0013803							15.597	2.08846e-06	0.0199168
16.6494	-2.1125e-05	0.00144239							15.6128	2.09181e-06	0.0199649
16.6662	-2.02159e-05	0.001505							15.6286	2.09479e-06	0.0200076
16.683	-1.98645e-05	0.00158309							15.6444	2.09785e-06	0.0200513
16.6999	-1.96576e-05	0.00168097							15.6601	2.10069e-06	0.0200921
16.7167	-1.91231e-05	0.00178317							15.6759	2.10403e-06	0.0201398
16.7336	-1.89364e-05	0.00187896							15.6917	2.10751e-06	0.0201898
16.7504	-1.90439e-05	0.00196684							15.7075	2.11078e-06	0.0202366
16.7672	-2.00554e-05	0.00205778							15.7233	2.11444e-06	0.0202891
16.7841	-2.2501e-05	0.00215069							15.7391	2.1188e-06	0.0203515
16.8009	-2.41754e-05	0.00224606							15.7549	2.12305e-06	0.0204123
16.8177	-2.52311e-05	0.0023374							15.7707	2.12736e-06	0.0204741
16.8346	-2.61576e-05	0.0024215							15.7865	2.13148e-06	0.0205331
16.8514	-2.70234e-05	0.00250764							15.8023	2.13462e-06	0.0205781
16.8682	-2.8891e-05	0.00260807							15.818	2.13856e-06	0.0206345
16.8851	-2.95443e-05	0.00272409							15.8338	2.14307e-06	0.0206992
16.9019	-2.86824e-05	0.00286173							15.8496	2.14745e-06	0.0207618
16.9187	-2.63637e-05	0.00302528							15.8654	2.15134e-06	0.0208176
16.9356	-2.41178e-05	0.00319414							15.8812	2.15553e-06	0.0208776
16.9524	-2.23677e-05	0.00335737							15.897	2.15974e-06	0.0209379
16.9692	-2.09939e-05	0.00351621							15.9128	2.16302e-06	0.0209849
16.9861	-1.96285e-05	0.00367283							15.9286	2.16672e-06	0.0210379
17.0029	-1.86121e-05	0.00384909							15.9444	2.1707e-06	0.0210949
17.0197	-1.78737e-05	0.00406022							15.9601	2.17428e-06	0.0211462
17.0366	-1.7513e-05	0.00428208							15.9759	2.17818e-06	0.0212021
17.0534	-1.71491e-05	0.00449925							15.9917	2.18282e-06	0.0212685
17.0702	-1.70103e-05	0.0047077							16.0075	2.18696e-06	0.0213278
17.0871	-1.7058e-05	0.00489926							16.0233	2.1904e-06	0.0213771
17.1039	-1.75413e-05	0.00508435							16.0391	2.19396e-06	0.0214281
17.1207	-1.78132e-05	0.00528158							16.0549	2.19766e-06	0.0214811
17.1376	-1.79051e-05	0.00550017							16.0707	2.20073e-06	0.0215251
17.1544	-1.74294e-05	0.00575408							16.0865	2.20393e-06	0.0215709
17.1712	-1.59893e-05	0.00603044							16.1023	2.20743e-06	0.0216211
17.1881	-1.50054e-05	0.00629327							16.118	2.21009e-06	0.0216592
17.2049	-1.43851e-05	0.00653903							16.1338	2.21257e-06	0.0216947
17.2218	-1.42509e-05	0.00679145							16.1496	2.21592e-06	0.0217427
17.2386	-1.40974e-05	0.00705817							16.1654	2.21885e-06	0.0217846
17.2554	-1.34125e-05	0.00733934							16.1812	2.2214e-06	0.0218212
17.2723	-1.20005e-05	0.0076459							16.197	2.22527e-06	0.0218766
17.2891	-1.03975e-05	0.0079722							16.2128	2.22885e-06	0.0219279
17.3059	-9.01443e-06	0.00830439							16.2286	2.23181e-06	0.0219703
17.3228	-8.03191e-06	0.00863399							16.2444	2.23473e-06	0.0220121
17.3396	-7.3483e-06	0.0089529							16.2602	2.23709e-06	0.022046
17.3564	-6.51639e-06	0.00926128							16.2759	2.23946e-06	0.0220799
17.3733	-5.49464e-06	0.00958053							16.2917	2.24202e-06	0.0221166
17.3901	-3.71793e-06	0.00990413							16.3075	2.24545e-06	0.0221657
17.4069	-2.10174e-06	0.0102156							16.3233	2.24932e-06	0.0222212
17.4238	-5.98931e-07	0.0105247							16.3391	2.25296e-06	0.0222733
17.4406	1.15967e-06	0.0108357							16.3549	2.25683e-06	0.0223287
17.4574	3.26972e-06	0.0111481							16.3707	2.26086e-06	0.0223864
17.4743	4.90561e-06	0.0114848							16.3865	2.26455e-06	0.0224392
17.4911	6.74645e-06	0.0118342							16.4023	2.26754e-06	0.0224821
17.5079	9.08685e-06	0.0121695							16.418	2.26974e-06	0.0225137
17.5248	1.27114e-05	0.012525							16.4338	2.27195e-06	0.0225453
17.5416	1.76396e-05	0.0129134							16.4496	2.27401e-06	0.0225748
17.5584	2.17091e-05	0.0133168							16.4654	2.27623e-06	0.0226067
17.5753	2.45653e-05	0.0137114							16.4812	2.27783e-06	0.0226296
17.5921	2.64808e-05	0.0140949							16.497	2.27896e-06	0.0226458
17.6089	2.78853e-05	0.0144804							16.5128	2.28097e-06	0.0226745
17.6258	3.04679e-05	0.0148625							16.5286	2.28293e-06	0.0227026
17.6426	3.40526e-05	0.0152338							16.5444	2.28355e-06	0.0227115
17.6595	3.90303e-05	0.0155972							16.5602	2.28483e-06	0.0227299
17.6763	4.40013e-05	0.0159667							16.5759	2.28716e-06	0.0227632
17.6931	4.87709e-05	0.016336							16.5917	2.28929e-06	0.0227937
17.71	5.31772e-05	0.0167085							16.6075	2.29142e-06	0.0228242
17.7268	5.69376e-05	0.0170842							16.6233	2.29249e-06	0.0228395
17.7436	6.0189e-05	0.0174698							16.6391	2.29324e-06	0.0228503
17.7605	6.28926e-05	0.0178547							16.6549	2.2929e-06	0.0228454
17.7773	6.50569e-05	0.0182269							16.6707	2.29366e-06	0.0228562
17.7941	6.64575e-05	0.0186055							16.6865	2.29509e-06	0.0228767
17.811	6.7336e-05	0.018996							16.7023	2.29655e-06	0.0228977
17.8278	6.98924e-05	0.0193923							16.718	2.30011e-06	0.0229487
17.8446	7.45973e-05	0.019772							16.7338	2.30519e-06	0.0230215
17.8615	7.91153e-05	0.0201413							16.7496	2.3101e-06	0.0230918
17.8783	8.45186e-05	0.0205113							16.7654	2.3147e-06	0.0231576
17.8951	9.11674e-05	0.0208804							16.7812	2.31987e-06	0.0232317
17.912	9.72878e-05	0.0212537							16.797	2.32569e-06	0.0233151
17.9288	0.000102222	0.0216281							16.8128	2.33305e-06	0.0234205
17.9456	0.000106283	0.0219893							16.8286	2.34143e-06	0.0235405
17.9625	0.000111064	0.0223401							16.8444	2.35066e-06	0.0236727
17.9793	0.000115885	0.0226816							16.8602	2.36192e-06	0.023834
17.9961	0.000121898	0.0230214							16.8759	2.37681e-06	0.0240474
18.013	0.000129435	0.0233715							16.8917	2.39621e-06	0.0243252
18.0298	0.000137304	0.0237164							16.9075	2.41977e-06	0.0246627
18.0466	0.00014468	0.0240492							16.9233	2.44897e-06	0.0250811
18.0635	0.000151447	0.0243667							16.9391	2.48617e-06	0.0256139
18.0803	0.000158449	0.0246747							16.9549	2.53311e-06	0.0262863
18.0971	0.000165603	0.0249601							16.9707	2.59245e-06	0.0271364
18.114	0.000172947	0.0252354							16.9865	2.66841e-06	0.0282245
18.1308	0.00017998	0.0255073							17.0023	2.765e-06	0.0296081
18.1477	0.000186456	0.0257539							17.0181	2.88666e-06	0.0313509
18.1645	0.000193089	0.0259829							17.0338	3.03901e-06	0.0335334
18.1813	0.000200821	0.026202							17.0496	3.22957e-06	0.036263
18.1982	0.000209755	0.0264252							17.0654	3.46818e-06	0.0396811
18.215	0.000220353	0.026652							17.0812	3.76485e-06	0.0439308
18.2318	0.000232946	0.0268844							17.097	4.12258e-06	0.0490553
18.2487	0.000245949	0.0271488							17.1128	4.56196e-06	0.0553493
18.2655	0.000258517	0.0274657							17.1286	5.10765e-06	0.0631663
18.2823	0.000270748	0.0278263							17.1444	5.76722e-06	0.0726144
18.2992	0.000282808	0.0282338							17.1602	6.55741e-06	0.0839338
18.316	0.00029638	0.0287214							17.1759	7.49429e-06	0.0973544
18.3328	0.000312637	0.0293034							17.1917	8.59434e-06	0.113112
18.3497	0.00032972	0.0299725							17.2075	9.87287e-06	0.131427
18.3665	0.000346442	0.0307466							17.2233	1.13398e-05	0.152441
18.3833	0.000362493	0.031653							17.2391	1.3004e-05	0.17628
18.4002	0.000377243	0.0326882							17.2549	1.48661e-05	0.202954
18.417	0.000391495	0.0338446							17.2707	1.69244e-05	0.232439
18.4338	0.000406681	0.0351263							17.2865	1.91795e-05	0.264743
18.4507	0.000423513	0.0365428							17.3023	2.16071e-05	0.299518
18.4675	0.000443064	0.0380905							17.3181	2.41947e-05	0.336585
18.4843	0.000464344	0.0397594							17.3338	2.6924e-05	0.375682
18.5012	0.000484582	0.0415603							17.3496	2.97795e-05	0.416587
18.518	0.000503505	0.0434989							17.3654	3.27439e-05	0.459051
18.5348	0.000522941	0.0455628							17.3812	3.57601e-05	0.502257
18.5517	0.000543479	0.0477215							17.397	3.87828e-05	0.545557
18.5685	0.000565129	0.0499529							17.4128	4.18134e-05	0.588969
18.5854	0.000588734	0.0522718							17.4286	4.48359e-05	0.632267
18.6022	0.000613859	0.0546835							17.4444	4.78158e-05	0.674953
18.619	0.000639438	0.0571504							17.4602	5.07032e-05	0.716315
18.6359	0.000664817	0.0596333							17.476	5.34738e-05	0.756003
18.6527	0.000689374	0.0621108							17.4917	5.6114e-05	0.793823
18.6695	0.000713119	0.0645714							17.5075	5.8572e-05	0.829034
18.6864	0.000737701	0.0670057							17.5233	6.08205e-05	0.861243
18.7032	0.000762618	0.0693984							17.5391	6.28583e-05	0.890435
18.72	0.000786602	0.0717342							17.5549	6.46707e-05	0.916397
18.7369	0.000810405	0.0739905							17.5707	6.62423e-05	0.93891
18.7537	0.000834348	0.0761563							17.5865	6.7547e-05	0.9576
18.7705	0.000858405	0.0782174							17.6023	6.85763e-05	0.972344
18.7874	0.000884333	0.0801521							17.6181	6.93289e-05	0.983125
18.8042	0.000911232	0.0819607							17.6338	6.98089e-05	0.99
18.821	0.000937048	0.0836309							17.6496	6.97974e-05	0.989835
18.8379	0.000964423	0.085136							17.6654	6.97859e-05	0.989671
18.8547	0.000994333	0.0864619							17.6812	6.96793e-05	0.988143
18.8715	0.0010254	0.0876048							17.697	6.91443e-05	0.98048
18.8884	0.00105578	0.0885201							17.7128	6.83853e-05	0.969608
18.9052	0.00108531	0.0892366							17.7286	6.74194e-05	0.955771
18.922	0.00111499	0.0897561							17.7444	6.62516e-05	0.939043
18.9389	0.00114441	0.0901192							17.7602	6.49041e-05	0.91974
18.9557	0.001173	0.0902848							17.776	6.34213e-05	0.898499
18.9725	0.00120098	0.090249							17.7917	6.18176e-05	0.875526
18.9894	0.00122943	0.0900062							17.8075	6.01026e-05	0.85096
19.0062	0.00125787	0.089549							17.8233	5.82984e-05	0.825115
19.023	0.00128656	0.0888835							17.8391	5.64195e-05	0.7982
19.0399	0.00131549	0.0880116							17.8549	5.44825e-05	0.770453
19.0567	0.00134517	0.08695							17.8707	5.25108e-05	0.742208
19.0736	0.00137481	0.0857115							17.8865	5.05278e-05	0.713801
19.0904	0.00140347	0.0842948							17.9023	4.85368e-05	0.685281
19.1072	0.00143263	0.0827311							17.9181	4.65485e-05	0.6568
19.1241	0.00146269	0.0810235							17.9338	4.45934e-05	0.628792
19.1409	0.0014932	0.0791705							17.9496	4.26702e-05	0.601243
19.1577	0.00152244	0.0771964							17.9654	4.07838e-05	0.574221
19.1746	0.00155088	0.0750988							17.9812	3.89576e-05	0.548062
19.1914	0.00157937	0.0728583							17.997	3.71939e-05	0.522797
19.2082	0.00160779	0.0704788							18.0128	3.54755e-05	0.49818
19.2251	0.00163653	0.0679761							18.0286	3.38094e-05	0.474313
19.2419	0.00166536	0.0653487							18.0444	3.21933e-05	0.451163
19.2587	0.00169317	0.0626078							18.0602	3.0632e-05	0.428798
19.2756	0.00172019	0.0597861							18.076	2.91479e-05	0.407539
19.2924	0.00174648	0.0568863							18.0917	2.77472e-05	0.387475
19.3092	0.00177265	0.0539313							18.1075	2.64152e-05	0.368393
19.3261	0.00179961	0.0509788							18.1233	2.51428e-05	0.350167
19.3429	0.00182617	0.0480569							18.1391	2.3937e-05	0.332893
19.3597	0.00185179	0.0452234							18.1549	2.27973e-05	0.316568
19.3766	0.00187624	0.0425153							18.1707	2.17139e-05	0.301048
19.3934	0.00189995	0.0399555							18.1865	2.06835e-05	0.286287
19.4102	0.00192193	0.0375377							18.2023	1.97131e-05	0.272386
19.4271	0.00194313	0.0352626							18.2181	1.87998e-05	0.259303
19.4439	0.00196406	0.0331638							18.2339	1.7936e-05	0.246931
19.4607	0.00198305	0.0312455							18.2496	1.71277e-05	0.235351
19.4776	0.00200068	0.0295122							18.2654	1.63675e-05	0.224462
19.4944	0.00201755	0.0279578							18.2812	1.56496e-05	0.214177
19.5113	0.00203474	0.0265603							18.297	1.4975e-05	0.204515
19.5281	0.0020522	0.0253199							18.3128	1.43422e-05	0.195449
19.5449	0.0020701	0.0242319							18.3286	1.37401e-05	0.186825
19.5618	0.00209046	0.023268							18.3444	1.3175e-05	0.17873
19.5786	0.00211486	0.0224217							18.3602	1.26511e-05	0.171225
19.5954	0.00214263	0.0216748							18.376	1.21581e-05	0.164163
19.6123	0.002174	0.0210185							18.3917	1.16932e-05	0.157502
19.6291	0.00221155	0.0204412							18.4075	1.12587e-05	0.151279
19.6459	0.00225636	0.0199153							18.4233	1.08503e-05	0.145429
19.6628	0.00230788	0.0194245							18.4391	1.04637e-05	0.13989
19.6796	0.00236749	0.0189432							18.4549	1.01012e-05	0.134699
19.6964	0.00243728	0.0184672							18.4707	9.76342e-06	0.129859
19.7133	0.00251699	0.0180256							18.4865	9.44388e-06	0.125282
19.7301	0.00260604	0.0176244							18.5023	9.14165e-06	0.120953
19.7469	0.00270473	0.0172334							18.5181	8.85984e-06	0.116916
19.7638	0.00281379	0.0168347							18.5339	8.5952e-06	0.113125
19.7806	0.00293297	0.0164506							18.5496	8.34425e-06	0.10953
19.7974	0.00306148	0.0160909							18.5654	8.10895e-06	0.106159
19.8143	0.00320014	0.0157603							18.5812	7.88665e-06	0.102975
19.8311	0.00334942	0.0154653							18.597	7.6756e-06	0.0999517
19.8479	0.00350834	0.0151921							18.6128	7.47716e-06	0.0971091
19.8648	0.00367456	0.0149222							18.6286	7.29071e-06	0.0944382
19.8816	0.00384637	0.0146621							18.6444	7.11259e-06	0.0918866
19.8984	0.00402493	0.014428							18.6602	6.94352e-06	0.0894648
19.9153	0.00421063	0.0142195							18.676	6.78521e-06	0.0871969
19.9321	0.00440058	0.0140227							18.6917	6.63557e-06	0.0850534
19.949	0.00459176	0.01382							18.7075	6.49299e-06	0.0830109
19.9658	0.00478253	0.0136305							18.7233	6.35852e-06	0.0810847
19.9826	0.004972	0.0134726							18.7391	6.23153e-06	0.0792656
19.9995	0.00515944	0.0133458							18.7549	6.11008e-06	0.0775259
20.0163	0.00534368	0.0132455							18.7707	5.99512e-06	0.0758791
20.0331	0.00552353	0.0131665							18.7865	5.8859e-06	0.0743145
20.05	0.00569727	0.0131133							18.8023	5.78159e-06	0.0728203
20.0668	0.00586403	0.0130964							18.8181	5.68281e-06	0.0714052
20.0836	0.00602274	0.0131247							18.8339	5.5899e-06	0.0700744
20.1005	0.00617171	0.013198							18.8496	5.50158e-06	0.0688092
20.1173	0.00631098	0.013311							18.8654	5.41695e-06	0.0675969
20.1341	0.00643958	0.0134683							18.8812	5.33757e-06	0.0664598
20.151	0.00655547	0.0136428							18.897	5.26214e-06	0.0653792
20.1678	0.00665756	0.013832							18.9128	5.1892e-06	0.0643344
20.1846	0.00674557	0.0140467							18.9286	5.12196e-06	0.0633712
20.2015	0.00681605	0.0142655							18.9444	5.0594e-06	0.0624751
20.2183	0.00687122	0.014462							18.9602	5.00003e-06	0.0616246
20.2351	0.00691122	0.0146225							18.976	4.94435e-06	0.0608269
20.252	0.00693918	0.0147539							18.9918	4.89275e-06	0.0600878
20.2688	0.00695193	0.0148558							19.0075	4.84448e-06	0.0593963
20.2856	0.00694918	0.0149345							19.0233	4.7988e-06	0.058742
20.3025	0.00693048	0.0149926							19.0391	4.75601e-06	0.058129
20.3193	0.00689527	0.0150179							19.0549	4.71637e-06	0.0575612
20.3361	0.00684403	0.0150052							19.0707	4.67932e-06	0.0570304
20.353	0.0067769	0.0149376							19.0865	4.64494e-06	0.056538
20.3698	0.00669515	0.0148196							19.1023	4.6148e-06	0.0561062
20.3866	0.00659978	0.014672							19.1181	4.58666e-06	0.0557031
20.4035	0.0064907	0.0144784							19.1339	4.56092e-06	0.0553344
20.4203	0.00637029	0.0142458							19.1496	4.53923e-06	0.0550237
20.4372	0.00623881	0.0139982							19.1654	4.51988e-06	0.0547465
20.454	0.00609613	0.0137128							19.1812	4.50492e-06	0.0545321
20.4708	0.00594412	0.0133796							19.197	4.4965e-06	0.0544116
20.4877	0.00578261	0.0130078							19.2128	4.49172e-06	0.0543431
20.5045	0.00561009	0.0126							19.2286	4.48669e-06	0.0542711
20.5213	0.00542687	0.0121692							19.2444	4.483e-06	0.0542182
20.5382	0.00523416	0.0117341							19.2602	4.48104e-06	0.0541901
20.555	0.00503185	0.0113145							19.276	4.47924e-06	0.0541644
20.5718	0.0048208	0.0108883							19.2918	4.479e-06	0.0541609
20.5887	0.00460353	0.010442							19.3075	4.48196e-06	0.0542033
20.6055	0.00438024	0.00999856							19.3233	4.48788e-06	0.0542882
20.6223	0.00415271	0.00957563							19.3391	4.49547e-06	0.0543969
20.6392	0.00392537	0.00914344							19.3549	4.50366e-06	0.0545141
20.656	0.00370038	0.00869451							19.3707	4.50826e-06	0.05458
20.6728	0.0034822	0.00826576							19.3865	4.51147e-06	0.054626
20.6897	0.00327368	0.00787107							19.4023	4.52055e-06	0.0547561
20.7065	0.00307658	0.00749979							19.4181	4.53246e-06	0.0549268
20.7233	0.00289041	0.00715487							19.4339	4.54348e-06	0.0550846
20.7402	0.00271522	0.00682987							19.4497	4.55466e-06	0.0552448
20.757	0.00255362	0.00651955							19.4654	4.56475e-06	0.0553892
20.7738	0.0024059	0.00623512							19.4812	4.57263e-06	0.0555022
20.7907	0.00227244	0.00597099							19.497	4.57619e-06	0.0555531
20.8075	0.00215275	0.0057282							19.5128	4.57874e-06	0.0557592
20.8243	0.00204514	0.00549697							19.5286	4.57839e-06	0.0557998
20.8412	0.00194964	0.0052597							19.5444	4.57803e-06	0.0558479
20.858	0.00186586	0.0050197							19.5602	4.56992e-06	0.0558993
20.8749	0.00179163	0.00479295							19.576	4.56172e-06	0.0559476
20.8917	0.00172647	0.00458938							19.5918	4.55021e-06	0.0559917
20.9085	0.00166896	0.00439648							19.6075	4.53184e-06	0.0560398
20.9254	0.00161842	0.00421344							19.6233	4.50498e-06	0.0560739
20.9422	0.00157398	0.004053							19.6391	4.46624e-06	0.0561081
20.959	0.00153348	0.00392309							19.6549	4.41698e-06	0.0561487
20.9759	0.00149568	0.00382019							19.6707	4.35553e-06	0.0561838
20.9927	0.00145863	0.00372455							19.6865	4.27812e-06	0.0562135
21.0095	0.00142197	0.00363573							19.7023	4.17699e-06	0.0562432
21.0264	0.00138797	0.0035254							19.7181	4.04365e-06	0.0562693
21.0432	0.00135708	0.00339147							19.7339	3.86554e-06	0.0562967
21.06	0.00132697	0.00327523							19.7497	3.62335e-06	0.0563317
21.0769	0.00129627	0.00316975							19.7654	3.29084e-06	0.0563638
21.0937	0.0012667	0.00305657							19.7812	2.8353e-06	0.0563959
21.1105	0.001239	0.00296608							19.797	2.20844e-06	0.0564158
21.1274	0.00121354	0.00289968							19.8128	1.34957e-06	0.0564465
21.1442	0.00119083	0.00284697							19.8286	1.85362e-07	0.0564557
21.161	0.00116979	0.00280429							19.8444	-1.38366e-06	0.0564848
21.1779	0.00114901	0.0027515							19.8602	-3.48295e-06	0.0565439
21.1947	0.00112898	0.00270576							19.876	-6.19883e-06	0.0565798
21.2115	0.00111095	0.00266361							19.8918	-9.65242e-06	0.0566141
21.2284	0.0010949	0.00260255							19.9075	-1.40276e-05	0.0566458
21.2452	0.00107975	0.00253786							19.9233	-1.94808e-05	0.0566776
21.262	0.00106414	0.00248063							19.9391	-2.6112e-05	0.0567028
21.2789	0.00104955	0.00241786							19.9549	-3.40715e-05	0.056745
21.2957	0.00103739	0.00235099							19.9707	-4.35344e-05	0.056806
21.3125	0.00102762	0.00229419							19.9865	-5.45127e-05	0.0568624
21.3294	0.00101991	0.00226435							20.0023	-6.69943e-05	0.0569178
21.3462	0.00101382	0.00224658							20.0181	-8.10671e-05	0.0569749
21.3631	0.00100973	0.0022323							20.0339	-9.65715e-05	0.0570161
21.3799	0.00100843	0.00222067							20.0497	-0.000113349	0.0570508
21.3967	0.0010106	0.00220804							20.0654	-0.000131266	0.0570937
21.4136	0.00101625	0.00217594							20.0812	-0.000150048	0.0571395
21.4304	0.00102495	0.0021442							20.097	-0.000169347	0.0571792
21.4472	0.00103706	0.00210381							20.1128	-0.000188841	0.0572266
21.4641	0.0010505	0.00204964							20.1286	-0.000208222	0.0572853
21.4809	0.00106507	0.0019992							20.1444	-0.000227068	0.057328
21.4977	0.00108159	0.00195722							20.1602	-0.000244971	0.0573721
21.5146	0.00109844	0.00193021							20.176	-0.000261712	0.0574139
21.5314	0.00111357	0.00190953							20.1918	-0.000276907	0.0574466
21.5482	0.00112593	0.00189362							20.2076	-0.000290219	0.0574793
21.5651	0.00113605	0.00188074							20.2233	-0.000301504	0.0574992
21.5819	0.0011439	0.00187015							20.2391	-0.000310568	0.0575307
21.5987	0.00114996	0.00185966							20.2549	-0.000317243	0.0575623
21.6156	0.00115443	0.00184919							20.2707	-0.000321478	0.0575813
21.6324	0.00115638	0.00183682							20.2865	-0.000323266	0.0576135
21.6492	0.0011554	0.00182061							20.3023	-0.000322637	0.05763
21.6661	0.0011502	0.00180332							20.3181	-0.00031967	0.0576395
21.6829	0.00114111	0.00179202							20.3339	-0.000314472	0.0576631
21.6997	0.00112974	0.00178424							20.3497	-0.000307229	0.0576801
21.7166	0.00111484	0.00177805							20.3654	-0.000298163	0.0576807
21.7334	0.00109692	0.00177087							20.3812	-0.000287444	0.057695
21.7502	0.00107786	0.00176288							20.397	-0.000275308	0.0577217
21.7671	0.00105589	0.00175317							20.4128	-0.000262079	0.057737
21.7839	0.00103023	0.00174914							20.4286	-0.000247959	0.0577502
21.8008	0.0010016	0.00174726							20.4444	-0.000233199	0.0577683
21.8176	0.000970202	0.00174575							20.4602	-0.000218123	0.0577827
21.8344	0.000937032	0.00174513							20.476	-0.00020297	0.0577972
21.8513	0.000903526	0.00176183							20.4918	-0.000187929	0.0578172
21.8681	0.000871214	0.00178506							20.5076	-0.000173267	0.0578361
21.8849	0.000838396	0.00180729							20.5233	-0.000159232	0.0578467
21.9018	0.000804035	0.00182525							20.5391	-0.000145976	0.0578662
21.9186	0.000769889	0.00184015							20.5549	-0.000133657	0.0578968
21.9354	0.000737324	0.00186019							20.5707	-0.000122512	0.0579275
21.9523	0.000704045	0.00187957							20.5865	-0.000112669	0.0579435
21.9691	0.000669478	0.00189893							20.6023	-0.000104225	0.0579701
21.9859	0.000636464	0.00193218							20.6181	-9.73876e-05	0.0579962
22.0028	0.000606072	0.00198296							20.6339	-9.22963e-05	0.058012
22.0196	0.000577484	0.00204549							20.6497	-8.90155e-05	0.0580324
22.0364	0.000550925	0.00212266							20.6654	-8.95706e-05	0.0580562
22.0533	0.0005259	0.00223079							20.6812	-9.01258e-05	0.0580812
22.0701	0.000502006	0.00235863							20.697	-9.14953e-05	0.0581133
22.0869	0.000480104	0.00247676							20.7128	-9.67714e-05	0.0581578
22.1038	0.000459766	0.00258535							20.7286	-0.000104427	0.0581915
22.1206	0.000441071	0.00269785							20.7444	-0.000114506	0.0582232
22.1374	0.000423266	0.00282585							20.7602	-0.000127044	0.0582549
22.1543	0.000404997	0.0029684							20.776	-0.000142004	0.0582845
22.1711	0.000386517	0.00309778							20.7918	-0.000159282	0.0582982
22.1879	0.000369057	0.00321482							20.8076	-0.000178874	0.0583284
22.2048	0.000353382	0.00334182							20.8233	-0.000200603	0.0583613
22.2216	0.000338529	0.003459							20.8391	-0.000224187	0.0583781
22.2385	0.000324435	0.00355483							20.8549	-0.000249508	0.0583944
22.2553	0.000312081	0.00364561							20.8707	-0.000276257	0.058423
22.2721	0.000302078	0.00372184							20.8865	-0.000304087	0.0584555
22.289	0.000294154	0.00378205							20.9023	-0.000332616	0.0584879
22.3058	0.00028679	0.0038258							20.9181	-0.000361484	0.0585155
22.3226	0.000279951	0.00385634							20.9339	-0.000390253	0.0585532
22.3395	0.000271456	0.00386584							20.9497	-0.000418382	0.0585983
22.3563	0.000261143	0.0038526							20.9655	-0.000445457	0.0586321
22.3731	0.000252193	0.00383448							20.9812	-0.000471061	0.0586641
22.39	0.00024407	0.00380873							20.997	-0.000494649	0.0586961
22.4068	0.000235356	0.00376319							21.0128	-0.00051593	0.0587105
22.4236	0.000228388	0.00370024							21.0286	-0.00053461	0.0587387
22.4405	0.000223275	0.00362783							21.0444	-0.000550426	0.0587732
22.4573	0.000219217	0.00354824							21.0602	-0.000563309	0.0588063
22.4741	0.00021593	0.00344959							21.076	-0.00057329	0.0588395
22.491	0.000211865	0.00333655							21.0918	-0.000580497	0.0588703
22.5078	0.000208343	0.00321907							21.1076	-0.000585168	0.0589042
22.5246	0.000205098	0.00310864							21.1233	-0.000587617	0.0589393
22.5415	0.000200396	0.00300462							21.1391	-0.000588267	0.058971
22.5583	0.000195416	0.0028872							21.1549	-0.000587549	0.0590026
22.5751	0.000191008	0.00273801							21.1707	-0.000585845	0.0590324
22.592	0.000186175	0.00257204							21.1865	-0.000583527	0.0590708
22.6088	0.000181027	0.00240982							21.2023	-0.000580967	0.0591045
22.6256	0.000176652	0.00226437							21.2181	-0.000578405	0.0591473
22.6425	0.000174355	0.00213387							21.2339	-0.000575959	0.0591984
22.6593	0.000172986	0.00200817							21.2497	-0.000573728	0.0592379
22.6761	0.000171887	0.0018994							21.2655	-0.000571673	0.0592849
22.693	0.000170991	0.00179975							21.2812	-0.000569591	0.0593431
22.7098	0.000170019	0.00169846							21.297	-0.000567255	0.0593923
22.7267	0.000167547	0.00160567							21.3128	-0.000564364	0.0594398
22.7435	0.000165103	0.0015256							21.3286	-0.000560475	0.0594904
22.7603	0.000161994	0.00143558							21.3444	-0.000555134	0.0595249
22.7772	0.000157822	0.00132933							21.3602	-0.000547931	0.0595585
22.794	0.000153939	0.00122566							21.376	-0.000538453	0.0595921
22.8108	0.000150706	0.00112699							21.3918	-0.000526271	0.0596443
22.8277	0.000148626	0.0010389							21.4076	-0.000511202	0.0597048
22.8445	0.000147034	0.00096225							21.4234	-0.000493218	0.0597609
22.8613	0.000145809	0.00089043							21.4391	-0.000472337	0.0598173
22.8782	0.000144817	0.000828893							21.4549	-0.000448839	0.0598801
22.895	0.000144001	0.000770939							21.4707	-0.000423216	0.0599403
22.9118	0.000143194	0.0007131							21.4865	-0.000395935	0.0599996
22.9287	0.000142387	0.000660763							21.5023	-0.000367608	0.0600573
22.9455	0.000141435	0.000602814							21.5181	-0.000338833	0.0600982
22.9623	0.000140187	0.000552634							21.5339	-0.000310244	0.0601449
22.9792	0.000138855	0.000515794							21.5497	-0.000282329	0.0602128
22.996	0.000137986	0.0004892							21.5655	-0.000255476	0.0602776
23.0128	0.000137387	0.000465935							21.5812	-0.000230091	0.0603261
23.0297	0.00013691	0.000445156							21.597	-0.000206386	0.0603775
23.0465	0.000136357	0.000423049							21.6128	-0.000184433	0.0604307
23.0633	0.000135742	0.000394489							21.6286	-0.000164387	0.060482
23.0802	0.000134994	0.000371087							21.6444	-0.000146184	0.0605356
23.097	0.000134683	0.000350378							21.6602	-0.000129768	0.060588
23.1138	0.000134539	0.000322415							21.676	-0.000115084	0.0606364
23.1307	0.000134423	0.000297579							21.6918	-0.000102009	0.0606767
23.1475	0.000134375	0.000275719							21.7076	-9.04124e-05	0.0607262
23.1644	0.000135661	0.00025605							21.7234	-8.01617e-05	0.0607834
23.1812	0.00013745	0.000234553							21.7391	-7.11188e-05	0.0608329
23.198	0.000139161	0.000214238							21.7549	-6.31975e-05	0.0608854
23.2149	0.000140544	0.000203421							21.7707	-5.62467e-05	0.0609315
23.2317	0.000141692	0.000197189							21.7865	-5.01423e-05	0.0609698
23.2485	0.000143235	0.000189974							21.8023	-4.48117e-05	0.061008
23.2654	0.000144727	0.000181867							21.8181	-4.01436e-05	0.0610561
23.2822	0.000146218	0.00016972							21.8339	-3.60464e-05	0.0611039
23.299	0.000148778	0.000157264							21.8497	-3.2486e-05	0.0611372
23.3159	0.000152688	0.000144477							21.8655	-2.94035e-05	0.0611792
23.3327	0.000157503	0.000129137							21.8812	-2.67051e-05	0.0612237
23.3495	0.000163445	0.000114582							21.897	-2.43302e-05	0.0612571
23.3664	0.000171771	0.000100606							21.9128	-2.22491e-05	0.0612985
23.3832	0.000181614	8.58278e-05							21.9286	-2.04201e-05	0.0613368
23.4	0.00019071	6.05142e-05							21.9444	-1.88108e-05	0.0613718
23.4169	0.000199072	3.61943e-05							21.9602	-1.73983e-05	0.0614049
23.4337	0.000207734	2.46872e-05							21.976	-1.61502e-05	0.0614381
23.4505	0.00021759	2.1039e-05							21.9918	-1.50432e-05	0.0614694
23.4674	0.000228567	2.27277e-05							22.0076	-1.40625e-05	0.0614914
23.4842	0.000238529	2.48497e-05							22.0234	-1.31883e-05	0.0615109
23.501	0.000247541	2.63884e-05							22.0391	-1.24103e-05	0.0615301
23.5179	0.00025732	2.54642e-05							22.0549	-1.17167e-05	0.0615473
23.5347	0.000266343	2.28432e-05							22.0707	-1.10936e-05	0.0615645
23.5515	0.000273722	2.49633e-05							22.0865	-1.05321e-05	0.0615839
23.5684	0.000280712	2.66251e-05							22.1023	-1.00259e-05	0.0615966
23.5852	0.000286582	2.64875e-05							22.1181	-9.56714e-06	0.06161
23.602	0.000291218	2.48615e-05							22.1339	-9.151e-06	0.0616271
23.6189	0.000294587	2.00776e-05							22.1497	-8.77241e-06	0.0616327
23.6357	0.000296938	1.89524e-05							22.1655	-8.42751e-06	0.0616447
23.6526	0.00029767	1.47659e-05							22.1813	-8.1119e-06	0.0616652
23.6694	0.00029665	1.15007e-05							22.197	-7.82079e-06	0.0616704
23.6862	0.000295255	-1.38811e-05							22.2128	-7.55342e-06	0.0616667
23.7031	0.000293272	-1.36485e-05							22.2286	-7.30744e-06	0.0616677
23.7199	0.000289766	-1.34193e-05							22.2444	-7.08065e-06	0.0616706
23.7367	0.000284918	-1.31896e-05							22.2602	-6.87197e-06	0.0616634
23.7536	0.000279343	-1.29706e-05							22.276	-6.6785e-06	0.0616549
23.7704	0.000273214	-1.27447e-05							22.2918	-6.49845e-06	0.0616546
23.7872	0.000265619	-1.25057e-05							22.3076	-6.32984e-06	0.061653
23.8041	0.000256914	-1.22822e-05							22.3234	-6.17168e-06	0.0616531
23.8209	0.000247868	-1.20683e-05							22.3391	-6.02494e-06	0.0616676
23.8377	0.000239365	-1.18556e-05							22.3549	-5.88797e-06	0.0616849
23.8546	0.000231356	-1.16458e-05							22.3707	-5.75791e-06	0.0616923
23.8714	0.000222315	-1.14433e-05							22.3865	-5.63631e-06	0.0617132
23.8882	0.000210827	-1.12414e-05							22.4023	-5.52201e-06	0.0617404
23.9051	0.000198047	-1.10468e-05							22.4181	-5.41378e-06	0.0617421
23.9219	0.000185556	-1.08719e-05							22.4339	-5.31143e-06	0.0617512
23.9387	0.000174357	-1.07023e-05							22.4497	-5.21341e-06	0.0617791
23.9556	0.000164308	-1.05281e-05							22.4655	-5.11899e-06	0.0617951
23.9724	0.000154629	-1.03605e-05							22.4813	-5.02794e-06	0.0618102
23.9892	0.000146254	-1.01958e-05							22.497	-4.94064e-06	0.0618285
24.0061	0.000138581	-1.00255e-05							22.5128	-4.85636e-06	0.0618476
24.0229	0.000130782	-9.87417e-06							22.5286	-4.77478e-06	0.0618682
24.0397	0.000123637	-9.73489e-06							22.5444	-4.69641e-06	0.0618797
24.0566	0.000117471	-9.59383e-06							22.5602	-4.62e-06	0.0618832
24.0734	0.000110539	-9.46557e-06							22.576	-4.54524e-06	0.0618854
24.0903	0.000102359	-9.34506e-06							22.5918	-4.47218e-06	0.0619044
24.1071	9.43759e-05	-9.23224e-06							22.6076	-4.40106e-06	0.061937
24.1239	8.67785e-05	-9.11755e-06							22.6234	-4.33142e-06	0.0619696
24.1408	7.99957e-05	-9.00325e-06							22.6391	-4.26236e-06	0.061995
24.1576	7.40932e-05	-8.9059e-06							22.6549	-4.19424e-06	0.0620069
24.1744	6.85631e-05	-8.81371e-06							22.6707	-4.12794e-06	0.0620178
24.1913	6.38247e-05	-8.72445e-06							22.6865	-4.06278e-06	0.0620282
24.2081	5.93623e-05	-8.65301e-06							22.7023	-3.99826e-06	0.0620531
24.2249	5.49087e-05	-8.58833e-06							22.7181	-3.93478e-06	0.0620823
24.2418	5.08788e-05	-8.5231e-06							22.7339	-3.871e-06	0.0621073
24.2586	4.64166e-05	-8.46665e-06							22.7497	-3.80717e-06	0.0621293
24.2754	4.25528e-05	-8.40876e-06							22.7655	-3.74415e-06	0.0621587
24.2923	3.97161e-05	-8.34277e-06							22.7813	-3.68044e-06	0.062187
24.3091	3.76684e-05	-8.27937e-06							22.797	-3.61664e-06	0.0622065
24.3259	3.5877e-05	-8.22386e-06							22.8128	-3.55385e-06	0.0622445
24.3428	3.4277e-05	-8.16973e-06							22.8286	-3.4911e-06	0.0622924
24.3596	3.25747e-05	-8.1112e-06							22.8444	-3.42759e-06	0.062341
24.3764	3.03757e-05	-8.06101e-06							22.8602	-3.36529e-06	0.0623784
24.3933	2.85737e-05	-8.01805e-06							22.876	-3.30372e-06	0.0624124
24.4101	2.69791e-05	-7.95917e-06							22.8918	-3.24071e-06	0.0624415
24.4269	2.4826e-05	-7.90024e-06							22.9076	-3.17746e-06	0.0624706
24.4438	2.29136e-05	-7.84865e-06							22.9234	-3.11577e-06	0.0625149
24.4606	2.12304e-05	-7.79165e-06							22.9392	-3.05517e-06	0.0625506
24.4774	1.97159e-05	-7.73433e-06							22.9549	-2.99417e-06	0.0625862
24.4943	1.80605e-05	-7.67869e-06							22.9707	-2.93526e-06	0.0626304
24.5111	1.64963e-05	-7.61759e-06							22.9865	-2.87726e-06	0.062666
24.528	1.56634e-05	-7.53965e-06							23.0023	-2.8185e-06	0.0627015
24.5448	1.51835e-05	-7.46453e-06							23.0181	-2.76061e-06	0.0627418
24.5616	1.4628e-05	-7.40264e-06							23.0339	-2.68559e-06	0.062778
24.5785	1.40038e-05	-7.3262e-06							23.0497	-2.60949e-06	0.0628142
24.5953	1.30684e-05	-7.24684e-06							23.0655	-2.55366e-06	0.0628502
24.6121	1.21094e-05	-7.17125e-06							23.0813	-2.50171e-06	0.0628938
24.629	1.11247e-05	-7.07828e-06							23.097	-2.45047e-06	0.0629383
24.6458	9.94353e-06	-6.97596e-06							23.1128	-2.40099e-06	0.0629857
24.6626	8.82279e-06	-6.87446e-06							23.1286	-2.35357e-06	0.0630302
24.6795	7.74663e-06	-6.76829e-06							23.1444	-2.30738e-06	0.0630693
24.6963	6.60874e-06	-6.65757e-06							23.1602	-2.26211e-06	0.0631052
24.7131	4.65959e-06	-6.55218e-06							23.176	-2.21704e-06	0.0631395
24.73	2.78696e-06	-6.43843e-06							23.1918	-2.17392e-06	0.0631621
24.7468	1.90092e-06	-6.30581e-06							23.2076	-2.13101e-06	0.0631848
24.7636	1.62e-06	-6.16373e-06							23.2234	-2.08583e-06	0.0632032
24.7805	1.75003e-06	-6.00926e-06							23.2392	-2.04312e-06	0.0632476
24.7973	1.91343e-06	-5.85806e-06							23.2549	-2.00532e-06	0.0632972
24.8141	2.0319e-06	-5.71249e-06							23.2707	-1.96851e-06	0.0633347
24.831	1.96074e-06	-5.56186e-06							23.2865	-1.93217e-06	0.063368
24.8478	1.75893e-06	-5.39353e-06							23.3023	-1.89709e-06	0.0634013
24.8646	1.92218e-06	-5.20332e-06							23.3181	-1.86183e-06	0.0634309
24.8815	2.05014e-06	-5.01619e-06							23.3339	-1.82729e-06	0.0634533
24.8983	2.03954e-06	-4.83026e-06							23.3497	-1.79426e-06	0.0634798
24.9151	1.91434e-06	-4.63778e-06							23.3655	-1.76158e-06	0.0634959
24.932	1.54597e-06	-4.45162e-06							23.3813	-1.72825e-06	0.063515
24.9488	1.45933e-06	-4.25901e-06							23.3971	-1.69622e-06	0.0635413
24.9656	1.13698e-06	-4.04862e-06							23.4128	-1.66598e-06	0.0635654
24.9825	8.85556e-07	-3.82884e-06							23.4286	-1.63616e-06	0.0635907
23.2391	-1.06884e-06	-3.60334e-06							23.4444	-1.6067e-06	0.063618
23.2549	-1.05094e-06	-3.37922e-06							23.4602	-1.57716e-06	0.0636505
23.2707	-1.03328e-06	-3.16594e-06							23.476	-1.54649e-06	0.0636763
23.2865	-1.0156e-06	-2.94237e-06							23.4918	-1.51572e-06	0.0636954
23.3023	-9.98735e-07	-2.69638e-06							23.5076	-1.48662e-06	0.0637158
23.3181	-9.8134e-07	-2.45258e-06							23.5234	-1.45794e-06	0.0637272
23.3339	-9.62942e-07	-2.22528e-06							23.5392	-1.42892e-06	0.0637336
23.3497	-9.45727e-07	-2.0018e-06							23.5549	-1.40022e-06	0.0637464
23.3655	-9.29261e-07	-1.77482e-06							23.5707	-1.37232e-06	0.063759
23.3812	-9.1288e-07	-1.55593e-06							23.5865	-1.34357e-06	0.0637707
23.397	-8.96723e-07	-1.33755e-06							23.6023	-1.31291e-06	0.063795
23.4128	-8.81135e-07	-1.1195e-06							23.6181	-1.27814e-06	0.0638224
23.4286	-8.6559e-07	-9.09099e-07							23.6339	-1.24411e-06	0.0638274
23.4444	-8.50605e-07	-6.99102e-07							23.6497	-1.21568e-06	0.0638395
23.4602	-8.37134e-07	-4.85375e-07							23.6655	-1.18922e-06	0.0638641
23.476	-8.2408e-07	-2.76991e-07							23.6813	-1.1625e-06	0.0638751
23.4918	-8.10665e-07	-8.37291e-08							23.6971	-1.13448e-06	0.0638909
23.5076	-7.97759e-07	8.9086e-08							23.7128	-1.10646e-06	0.0639235
23.5234	-7.85074e-07	2.62456e-07							23.7286	-1.07919e-06	0.0639469
23.5391	-7.71961e-07	4.37502e-07							23.7444	-1.05123e-06	0.0639538
23.5549	-7.60311e-07	5.96983e-07							23.7602	-1.02373e-06	0.0639761
23.5707	-7.49587e-07	5.96983e-07							23.776	-9.96653e-07	0.0639994
23.5865	-7.38725e-07	5.96983e-07							23.7918	-9.69767e-07	0.0640207
23.6023	-7.28849e-07	5.96983e-07							23.8076	-9.43775e-07	0.0640444
23.6181	-7.1957e-07	5.96983e-07							23.8234	-9.17976e-07	0.0640662
23.6339	-7.10882e-07	5.96983e-07							23.8392	-8.92094e-07	0.0640849
23.6497	-7.02052e-07	5.96983e-07							23.8549	-8.66006e-07	0.0641051
23.6655	-6.9325e-07	5.96983e-07							23.8707	-8.40463e-07	0.0641345
23.6812	-6.85754e-07	5.96983e-07							23.8865	-8.14627e-07	0.0641639
23.697	-6.78656e-07	5.96983e-07							23.9023	-7.88923e-07	0.0641802
23.7128	-6.71783e-07	5.96983e-07							23.9181	-7.64371e-07	0.0642086
23.7286	-6.66282e-07	5.96983e-07							23.9339	-7.40294e-07	0.0642443
23.7444	-6.61302e-07	5.96983e-07							23.9497	-7.1588e-07	0.0642776
23.7602	-6.56279e-07	5.96983e-07							23.9655	-6.91105e-07	0.0643109
23.776	-6.51932e-07	5.96983e-07							23.9813	-6.66783e-07	0.0643553
23.7918	-6.47474e-07	5.96983e-07							23.9971	-6.41952e-07	0.0643972
23.8076	-6.42393e-07	5.96983e-07							24.0128	-6.16658e-07	0.064426
23.8234	-6.37511e-07	5.96983e-07							24.0286	-5.92427e-07	0.0644548
23.8391	-6.33238e-07	5.96983e-07							24.0444	-5.68318e-07	0.0644778
23.8549	-6.2907e-07	5.96983e-07							24.0602	-5.43727e-07	0.0644877
23.8707	-6.24562e-07	5.96983e-07							24.076	-5.2002e-07	0.0645196
23.8865	-6.20698e-07	5.96983e-07							24.0918	-4.97141e-07	0.0645669
23.9023	-6.1739e-07	5.96983e-07							24.1076	-4.74468e-07	0.0646014
23.9181	-6.12856e-07	5.96983e-07							24.1234	-4.52383e-07	0.0646347
23.9339	-6.08318e-07	5.96983e-07							24.1392	-4.30429e-07	0.064691
23.9497	-6.04346e-07	5.96983e-07							24.155	-4.0823e-07	0.0647425
23.9655	-5.99957e-07	5.96983e-07							24.1707	-3.86794e-07	0.0647854
23.9812	-5.95543e-07	5.96983e-07							24.1865	-3.66202e-07	0.0648194
23.997	-5.9126e-07	5.96983e-07							24.2023	-3.45733e-07	0.0648529
24.0128	-5.86555e-07	5.96983e-07							24.2181	-3.24896e-07	0.0648864
24.0286	-5.80553e-07	5.96983e-07							24.2339	-3.04855e-07	0.0649301
24.0444	-5.74769e-07	5.96983e-07							24.2497	-2.85366e-07	0.0649732
24.0602	-5.70003e-07	5.96983e-07							24.2655	-2.65897e-07	0.0650133
24.076	-5.64117e-07	5.96983e-07							24.2813	-2.46618e-07	0.0650552
24.0918	-5.58006e-07	5.96983e-07							24.2971	-2.27154e-07	0.0651036
24.1076	-5.52186e-07	5.96983e-07							24.3128	-2.07709e-07	0.0651505
24.1234	-5.45027e-07	5.96983e-07							24.3286	-1.88619e-07	0.0652057
24.1391	-5.37149e-07	5.96983e-07							24.3444	-1.70841e-07	0.0652715
24.1549	-5.29333e-07	5.96983e-07							24.3602	-1.53663e-07	0.0653321
24.1707	-5.21158e-07	5.96983e-07							24.376	-1.35463e-07	0.0653902
24.1865	-5.12633e-07	5.96983e-07							24.3918	-1.17913e-07	0.0654565
24.2023	-5.04518e-07	5.96983e-07							24.4076	-1.02354e-07	0.0655302
24.2181	-4.95759e-07	5.96983e-07							24.4234	-8.73495e-08	0.0655904
24.2339	-4.85547e-07	5.96983e-07							24.4392	-7.18726e-08	0.0656488
24.2497	-4.74608e-07	5.96983e-07							24.455	-5.57438e-08	0.0657163
24.2655	-4.62713e-07	5.96983e-07							24.4707	-4.02139e-08	0.0657765
24.2813	-4.51071e-07	5.96983e-07							24.4865	-2.50348e-08	0.0658394
24.297	-4.39862e-07	5.96983e-07							24.5023	-9.98755e-09	0.0659117
24.3128	-4.28264e-07	5.96983e-07
24.3286	-4.15301e-07	5.96983e-07
24.3444	-4.00655e-07	5.96983e-07
24.3602	-3.86247e-07	5.96983e-07
24.376	-3.7193e-07	5.96983e-07
24.3918	-3.57109e-07	5.96983e-07
24.4076	-3.42775e-07	5.96983e-07
24.4234	-3.27943e-07	5.96983e-07
24.4391	-3.11744e-07	5.96983e-07
24.4549	-2.9482e-07	5.96983e-07
24.4707	-2.77457e-07	5.96983e-07
24.4865	-2.602e-07	5.96983e-07
24.5023	-2.43777e-07	5.96983e-07

## Sheet: Fig. 3d
raw data
	well 1	well 2	well 3
N-GFP	93067	91086	69517
GFP	30309	23516	25640
Blank	21577	19038	19052
Baselined
	well 1	well 2	well 3	Average	SEM
N-GFP	73178	71197	49628	64667.7	7541.55
GFP	10420	3627	5751	6599.33	2006.32
t-Test: Two-Sample Assuming Equal Variances
N-GFP vs GFP
Unpaired t test
P value	0.0017
P value summary	**
Significantly different (P < 0.05)?	Yes
One- or two-tailed P value?	Two-tailed
t, df	t=7.441, df=4
How big is the difference?
Mean of column A	64668
Mean of column B	6599
Difference between means (B - A) ± SEM	-58068 ± 7804
95% confidence interval	-79735 to -36401
R squared (eta squared)	0.9326
Sample size	3

## Sheet: Fig. 5b
Empty/reference							Heparin						C4S
	well 1	well 2	well 3	well 4	Average			well 1	well 2	well 3	well 4			well 1	well 2	well 3	well 4
BSA	0.189	0.177	0.172	0.171	0.17725		BSA	0.224	0.236	0.246	0.238		BSA	0.186	0.18	0.217	0.201
WT	0.269	0.247	0.245	0.265	0.2565		WT	1.209	1.232	1.248	1.213		WT	0.743	0.777	0.738	0.757
E368A	0.345	0.334	0.322	0.329	0.3325		E368A	1.428	1.459	1.517	1.533		E368A	1.156	0.973	0.955	1.063
K369A	0.279	0.273	0.274	0.278	0.276		K369A	0.8993	0.8675	0.876	0.912		K369A	0.6188	0.6087	0.6334	0.5992
K380A	0.2575	0.2654	0.2434	0.2512	0.254375		K380A	1.151	1.22	0.987	1.236		K380A	0.6034	0.5764	0.5843	0.6312
K385A	0.27	0.254	0.284	0.266	0.2685		K385A	0.865	0.8896	0.834	0.8432		K385A	0.4534	0.422	0.4623	0.4566
D386A	0.274	0.28	0.286	0.306	0.2865		D386A	1.229	1.185	1.278	1.319		D386A	0.798	0.774	0.788	0.799
K391A	0.262	0.264	0.266	0.27	0.2655		K391A	0.681	0.715	0.716	0.766		K391A	0.513	0.548	0.535	0.571
Baselined
	Heparin						C4S
	well 1	well 2	well 3	well 4	Average	SEM	well 1	well 2	well 3	well 4	Average	SEM
BSA	0.04675	0.05875	0.06875	0.06075	0.05875	0.00454606	0.00875	0.00275	0.03975	0.02375	0.01875	0.00716764
WT	0.9525	0.9755	0.9915	0.9565	0.969	0.00902312	0.4865	0.5205	0.4815	0.5005	0.49725	0.00756121
E368A	1.0955	1.1265	1.1845	1.2005	1.15175	0.0245811	0.8235	0.6405	0.6225	0.7305	0.70425	0.0400443
K369A	0.6233	0.5915	0.6	0.636	0.6127	0.0102712	0.3428	0.3327	0.3574	0.3232	0.339025	0.00633605
K380A	0.896625	0.965625	0.732625	0.981625	0.894125	0.0569042	0.349025	0.322025	0.329925	0.376825	0.34445	0.0105562
K385A	0.5965	0.6211	0.5655	0.5747	0.58945	0.0123915	0.1849	0.1535	0.1938	0.1881	0.180075	0.00783537
D386A	0.9425	0.8985	0.9915	1.0325	0.96625	0.0291272	0.5115	0.4875	0.5015	0.5125	0.50325	0.0050296
K391A	0.4155	0.4495	0.4505	0.5005	0.454	0.0175048	0.2475	0.2825	0.2695	0.3055	0.27625	0.0105082
Normalised to WT
	Heparin						C4S
	well 1	well 2	well 3	well 4	Average	SEM	well 1	well 2	well 3	well 4	Average	SEM
BSA	0.0482456	0.0606295	0.0709494	0.0626935	0.0606295	0.0046915	0.0175968	0.00553042	0.0799397	0.0477627	0.0377074	0.0144146
WT	0.982972	1.00671	1.02322	0.9871	1	0.00931178	0.978381	1.04676	0.968326	1.00654	1	0.0152061
E368A	1.13055	1.16254	1.22239	1.23891	1.1886	0.0253675	1.65611	1.28808	1.25189	1.46908	1.41629	0.0805315
K369A	0.64324	0.610423	0.619195	0.656347	0.632301	0.0105998	0.689392	0.66908	0.718753	0.649975	0.6818	0.0127422
K380A	0.92531	0.996517	0.756063	1.01303	0.92273	0.0587246	0.701911	0.647612	0.663499	0.757818	0.69271	0.0212291
K385A	0.615583	0.64097	0.583591	0.593086	0.608308	0.0127879	0.371845	0.308698	0.389744	0.378281	0.362142	0.0157574
D386A	0.972652	0.927245	1.02322	1.06553	0.997162	0.0300591	1.02866	0.980392	1.00855	1.03067	1.01207	0.0101148
K391A	0.428793	0.46388	0.464912	0.516512	0.468524	0.0180648	0.497738	0.568125	0.541981	0.614379	0.555556	0.0211326
Heparin binding
t-Test: Two-Sample Assuming Equal Variances					t-Test: Two-Sample Assuming Equal Variances					t-Test: Two-Sample Assuming Equal Variances					t-Test: Two-Sample Assuming Equal Variances					t-Test: Two-Sample Assuming Equal Variances					t-Test: Two-Sample Assuming Equal Variances
WT vs E368A					WT vs K369A					WT vs K380A					WT vs K385A					WT vs D386A					WT vs K391A
Unpaired t test					Unpaired t test					Unpaired t test					Unpaired t test					Unpaired t test					Unpaired t test
P value	0.0004				P value	<0.0001				P value	0.2414				P value	<0.0001				P value	0.9311				P value	<0.0001
P value summary	***				P value summary	****				P value summary	ns				P value summary	****				P value summary	ns				P value summary	****
Significantly different (P < 0.05)?	Yes				Significantly different (P < 0.05)?	Yes				Significantly different (P < 0.05)?	No				Significantly different (P < 0.05)?	Yes				Significantly different (P < 0.05)?	No				Significantly different (P < 0.05)?	Yes
One- or two-tailed P value?	Two-tailed				One- or two-tailed P value?	Two-tailed				One- or two-tailed P value?	Two-tailed				One- or two-tailed P value?	Two-tailed				One- or two-tailed P value?	Two-tailed				One- or two-tailed P value?	Two-tailed
t, df	t=6.979, df=6				t, df	t=26.06, df=6				t, df	t=1.300, df=6				t, df	t=24.76, df=6				t, df	t=0.09019, df=6				t, df	t=26.15, df=6
How big is the difference?					How big is the difference?					How big is the difference?					How big is the difference?					How big is the difference?					How big is the difference?
Mean of column B	1				Mean of column B	1				Mean of column B	1				Mean of column B	1				Mean of column B	1				Mean of column B	1
Mean of column C	1.189				Mean of column D	0.6323				Mean of column E	0.9227				Mean of column F	0.6083				Mean of column G	0.9972				Mean of column H	0.4685
Difference between means (C - B) ± SEM	0.1886 ± 0.02702				Difference between means (D - B) ± SEM	-0.3677 ± 0.01411				Difference between means (E - B) ± SEM	-0.07727 ± 0.05946				Difference between means (F - B) ± SEM	-0.3917 ± 0.01582				Difference between means (G - B) ± SEM	-0.002838 ± 0.03147				Difference between means (H - B) ± SEM	-0.5315 ± 0.02032
95% confidence interval	0.1225 to 0.2547				95% confidence interval	-0.4022 to -0.3332				95% confidence interval	-0.2228 to 0.06822				95% confidence interval	-0.4304 to -0.3530				95% confidence interval	-0.07984 to 0.07416				95% confidence interval	-0.5812 to -0.4817
R squared (eta squared)	0.8903				R squared (eta squared)	0.9912				R squared (eta squared)	0.2197				R squared (eta squared)	0.9903				R squared (eta squared)	0.001354				R squared (eta squared)	0.9913
Sample size	4				Sample size	4				Sample size	4				Sample size	4				Sample size	4				Sample size	4
C4S binding
t-Test: Two-Sample Assuming Equal Variances					t-Test: Two-Sample Assuming Equal Variances					t-Test: Two-Sample Assuming Equal Variances					t-Test: Two-Sample Assuming Equal Variances					t-Test: Two-Sample Assuming Equal Variances					t-Test: Two-Sample Assuming Equal Variances
WT vs E368A					WT vs K369A					WT vs K380A					WT vs K385A					WT vs D386A					WT vs K391A
Unpaired t test					Unpaired t test					Unpaired t test					Unpaired t test					Unpaired t test					Unpaired t test
P value	0.0046				P value	<0.0001				P value	<0.0001				P value	<0.0001				P value	0.588				P value	<0.0001
P value summary	**				P value summary	****				P value summary	****				P value summary	****				P value summary	ns				P value summary	****
Significantly different (P < 0.05)?	Yes				Significantly different (P < 0.05)?	Yes				Significantly different (P < 0.05)?	Yes				Significantly different (P < 0.05)?	Yes				Significantly different (P < 0.05)?	No				Significantly different (P < 0.05)?	Yes
One- or two-tailed P value?	Two-tailed				One- or two-tailed P value?	Two-tailed				One- or two-tailed P value?	Two-tailed				One- or two-tailed P value?	Two-tailed				One- or two-tailed P value?	Two-tailed				One- or two-tailed P value?	Two-tailed
t, df	t=4.399, df=6				t, df	t=13.89, df=6				t, df	t=10.19, df=6				t, df	t=25.23, df=6				t, df	t=0.5722, df=6				t, df	t=14.78, df=6
How big is the difference?					How big is the difference?					How big is the difference?					How big is the difference?					How big is the difference?					How big is the difference?
Mean of column B	1				Mean of column B	1				Mean of column B	1				Mean of column B	1				Mean of column B	1				Mean of column B	1
Mean of column C	1.416				Mean of column D	0.6818				Mean of column E	0.6927				Mean of column F	0.3621				Mean of column G	1.012				Mean of column H	0.5556
Difference between means (C - B) ± SEM	0.4163 ± 0.09463				Difference between means (D - B) ± SEM	-0.3182 ± 0.02291				Difference between means (E - B) ± SEM	-0.3073 ± 0.03015				Difference between means (F - B) ± SEM	-0.6379 ± 0.02529				Difference between means (G - B) ± SEM	0.01207 ± 0.02109				Difference between means (H - B) ± SEM	-0.4444 ± 0.03006
95% confidence interval	0.1847 to 0.6478				95% confidence interval	-0.3743 to -0.2621				95% confidence interval	-0.3811 to -0.2335				95% confidence interval	-0.6997 to -0.5760				95% confidence interval	-0.03953 to 0.06367				95% confidence interval	-0.5180 to -0.3709
R squared (eta squared)	0.7633				R squared (eta squared)	0.9698				R squared (eta squared)	0.9454				R squared (eta squared)	0.9907				R squared (eta squared)	0.05174				R squared (eta squared)	0.9733
Sample size	4				Sample size	4				Sample size	4				Sample size	4				Sample size	4				Sample size	4

## Sheet: Fig. 5e
ND= no data
Peak intensity				Averaged				Nomalised ratio			Scaled
Residue	0x C4S	0.5x C4S		Residue	0x C4S	0.5x C4S		Residue	ratio C4S		Residue	ratio C4S
250	ND	ND		250	ND	ND		250	ND		250	ND
251	ND	ND		251	ND	ND		251	ND		251	ND
252	ND	ND		252	ND	ND		252	ND		252	ND
253	ND	ND		253	ND	ND		253	ND		253	ND
254	ND	ND		254	ND	ND		254	ND		254	ND
255	ND	ND		255	ND	ND		255	ND		255	ND
256	ND	ND		256	ND	ND		256	ND		256	ND
257	ND	ND		257	ND	ND		257	ND		257	ND
258	ND	ND		258	ND	ND		258	ND		258	ND
259	ND	ND		259	ND	ND		259	ND		259	ND
260	ND	ND		260	ND	ND		260	ND		260	ND
261	ND	ND		261	ND	ND		261	ND		261	ND
262	ND	ND		262	ND	ND		262	ND		262	ND
263	ND	ND		263	ND	ND		263	ND		263	ND
264	ND	ND		264	ND	ND		264	ND		264	ND
265	ND	ND		265	ND	ND		265	ND		265	ND
266	ND	ND		266	ND	ND		266	ND		266	ND
267	ND	ND		267	ND	ND		267	ND		267	ND
268	ND	ND		268	ND	ND		268	ND		268	ND
269	ND	ND		269	ND	ND		269	ND		269	ND
270	ND	ND		270	ND	ND		270	ND		270	ND
271	ND	ND		271	ND	ND		271	ND		271	ND
272	ND	ND		272	ND	ND		272	ND		272	ND
273	ND	ND		273	ND	ND		273	ND		273	ND
274	ND	ND		274	ND	ND		274	ND		274	ND
275	ND	ND		275	ND	ND		275	ND		275	ND
276	2.7055	0.9532		276	2.7055	0.9532		276	0.286378		276	0.656694
277	8.3559	3.7849		277	8.3559	3.7849		277	0.43609		277	1
278	12.8878	5.5026		278	12.8878	5.5026		278	0.415626		278	0.953075
279	4.3692	1.7957		279	4.3692	1.7957		279	0.375243		279	0.860471
280	9.9117	3.4709		280	9.9117	3.4709		280	0.333368		280	0.764448
281	6.6659	1.6693		281	6.6659	1.6693		281	0.221216		281	0.507272
282	4.3839	1.2545		282	4.3839	1.2545		282	0.242991		282	0.557204
283	ND	ND		283	ND	ND		283	ND		283	ND
277	6.4763	2.9328		277	6.4763	2.9328		277	0.430882		277	0.988058
285	2.0982	0.572		285	2.0982	0.572		285	0.174224		285	0.399513
287	ND	ND		286	ND	ND		286	ND		286	ND
287	2.3963	0.6649		287	2.3963	0.6649		287	0.193309		287	0.443279
288	3.4406	1.093		288	3.4406	1.093		288	0.264214		288	0.60587
289	1.4317	0.2778		289	1.4317	0.2778		289	0.0235254		289	0.0539463
290	3.4867	0.7537		290	3.4867	0.7537		290	0.155621		290	0.356857
291	ND	ND		291	ND	ND		291	ND		291	ND
292	2.048	0.366		292	2.048	0.366		292	0.0645161		292	0.147942
293	2.9619	1.097		293	2.9619	1.097		293	0.312327		293	0.716199
294	5.4802	1.6096		294	5.4802	1.6096		294	0.259952		294	0.596097
295	2.3653	0.744		295	2.3653	0.744		295	0.233537		295	0.535524
296	1.6022	0.4583		296	1.6022	0.4583		296	0.154045		296	0.353242
297	3.4958	1.0556		297	3.4958	1.0556		297	0.248198		297	0.569144
298	2.153	0.1352		298	2.153	0.1352		298	0		298	0
299	2.8071	0.165		299	2.8071	0.165		299	0		299	0
300	3.6751	0.9478		300	3.6751	0.9478		300	0.203731		300	0.467177
301	1.8963	0.481		301	1.8963	0.481		301	0.140315		301	0.321756
302	0.9218	0.2027		302	0.9218	0.2027		302	0		302	0
303	ND	ND		303	ND	ND		303	ND		303	ND
304	ND	ND		304	ND	ND		304	ND		304	ND
305	ND	ND		305	ND	ND		305	ND		305	ND
306	ND	ND		306	ND	ND		306	ND		306	ND
307	ND	ND		307	ND	ND		307	ND		307	ND
308	ND	ND		308	ND	ND		308	ND		308	ND
309	ND	ND		309	ND	ND		309	ND		309	ND
310	ND	ND		310	ND	ND		310	ND		310	ND
311	ND	ND		311	ND	ND		311	ND		311	ND
312	1.3779	0.4581		312	1.3779	0.4581		312	0.184502		312	0.423083
313	1.0929	0.2533		313	1.0929	0.2533		313	0.00391506		313	0.00897764
314	ND	ND		314	ND	ND		314	ND		314	ND
315	0.7317	0.192		315	0.7317	0.192		315	0		315	0
316	ND	ND		316	ND	ND		316	ND		316	ND
317	ND	ND		317	ND	ND		317	ND		317	ND
318	ND	ND		318	ND	ND		318	ND		318	ND
319	ND	ND		319	ND	ND		319	ND		319	ND
320	ND	ND		320	ND	ND		320	ND		320	ND
321	ND	ND		321	ND	ND		321	ND		321	ND
322	ND	ND		322	ND	ND		322	ND		322	ND
323	ND	ND		323	ND	ND		323	ND		323	ND
324	ND	ND		324	ND	ND		324	ND		324	ND
325	3.3128	1.0087		325	3.3128	1.0087		325	0.247715		325	0.568036
326	0.8477	0.2727		326	0.8477	0.2727		326	0.0379789		326	0.0870897
327	2.0396	0.5186		327	2.0396	0.5186		327	0.150089		327	0.344171
328a	2.6339	0.9824		328	2.24595	0.64635		328	0.198577		328	0.455358
328b	1.858	0.3103		329	ND	ND		329	ND		329	ND
329	ND	ND		330	ND	ND		330	ND		330	ND
330	ND	ND		331	ND	ND		331	ND		331	ND
331	ND	ND		332	ND	ND		332	ND		332	ND
332	ND	ND		333	1.1794	0.3498		333	0.107381		333	0.246236
333	1.1794	0.3498		334	2.3152	0.7477		334	0.240994		334	0.552624
334	2.3152	0.7477		335	2.2147	0.5171		335	0.13595		335	0.311747
335	2.2147	0.5171		336	ND	ND		336	ND		336	ND
336	ND	ND		337	1.6132	0.2493		337	0		337	0
337	1.6132	0.2493		338	0.8745	0.2509		338	0.00144115		338	0.00330472
338a	1.026	0.4899		339	ND	ND		339	ND		339	ND
338b	0.723	0.0119		340	ND	ND		340	ND		340	ND
339	ND	ND		341	0.7757	0.1421		341	0		341	0
340	ND	ND		342	0.7786	-0.0199		342	0		342	0
341a	0.7261	0.0096		343	ND	ND		343	ND		343	ND
341b	0.8253	0.2746		344	1.4718	0.1702		344	0		344	0
342	0.7786	-0.0199		345	ND	ND		345	ND		345	ND
343	ND	ND		346	ND	ND		346	ND		346	ND
344	1.4718	0.1702		347	1.3802	0.2734		347	0.0207043		347	0.0474772
345	ND	ND		348	1.3056	0.2719		348	0.0207465		348	0.0475739
346	ND	ND		349	1.2279	0.3964		349	0.149709		349	0.343298
347	1.3802	0.2734		350	0.9822	0.0898		350	0		350	0
348	1.3056	0.2719		351	2.9258	0.9388		351	0.257418		351	0.590288
349	1.2279	0.3964		352	2.8307	0.6091		352	0.139148		352	0.319082
350	0.9822	0.0898		353	ND	ND		353	ND		353	ND
351	2.9258	0.9388		354	ND	ND		354	ND		354	ND
352	2.8307	0.6091		355	3.5364	0.8701		355	0.188687		355	0.432679
353	ND	ND		356	1.6591	0.2793		356	0.0207934		356	0.0476815
354	ND	ND		357	ND	ND		357	ND		357	ND
355	3.5364	0.8701		358	1.3694	0.3169		358	0.0597642		358	0.137046
356	1.6591	0.2793		359	ND	ND		359	ND		359	ND
357	ND	ND		360	ND	ND		360	ND		360	ND
358	1.3694	0.3169		361	3.0649	0.8608		361	0.216988		361	0.497577
359	ND	ND		362	ND	ND		362	ND		362	ND
360	ND	ND		363	2.1396	0.3066		363	0.0299534		363	0.0686864
361	3.0649	0.8608		364	1.2077	0.2681		364	0.0188994		364	0.0433384
362	ND	ND		365	1.2848	0.3432		365	0.0900657		365	0.20653
363	2.1396	0.3066		366	1.0344	0.129		366	0		366	0
364	1.2077	0.2681		367	ND	ND		367	ND		367	ND
365	1.2848	0.3432		368	0.6818	-0.2146		368	0		368	0
366	1.0344	0.129		369	ND	ND		369	ND		369	ND
367	ND	ND		370	ND	ND		370	ND		370	ND
368	0.6818	-0.2146		371	ND	ND		371	ND		371	ND
369	ND	ND		372	ND	ND		372	ND		372	ND
370	ND	ND		373	ND	ND		373	ND		373	ND
371	ND	ND		374	0.915	0.1552		374	0		374	0
372	ND	ND		375	ND	ND		375	ND		375	ND
373	ND	ND		376	1.9662	0.7046		376	0.264888		376	0.607415
374	0.915	0.1552		377	1.1976	0.3055		377	0.058569		377	0.134305
375	ND	ND		378	4.7678	1.5732		378	0.292886		378	0.671618
376	1.9662	0.7046		379	1.8161	0.3996		379	0.0955239		379	0.219046
377	1.1976	0.3055		380	ND	ND		380	ND		380	ND
378	4.7678	1.5732		381	1.3882	0.3077		381	0.0506941		381	0.116247
379	1.8161	0.3996		382	2.2235	0.5799		382	0.167165		382	0.383327
380	ND	ND		383	ND	ND		383	ND		383	ND
381	1.3882	0.3077		384	ND	ND		384	ND		384	ND
382	2.2235	0.5799		385	ND	ND		385	ND		385	ND
383	ND	ND		386	ND	ND		386	ND		386	ND
384	ND	ND		387	2.5215	0.6632		387	0.181906		387	0.41713
385	ND	ND		388	3.71565	1.6813		388	0.412996		388	0.947044
386	ND	ND		389	ND	ND		389	ND		389	ND
387a	2.9293	0.818		390	ND	ND		390	ND		390	ND
387b	2.1137	0.5084		391	ND	ND		391	ND		391	ND
388a	4.9677	2.6481		392	1.31425	0.2979		392	0.0450082		392	0.103209
388b	2.4636	0.7145		393	ND	ND		393	ND		393	ND
389	ND	ND		394	1.057	0.1999		394	0		394	0
390	ND	ND		395	ND	ND		395	ND		395	ND
391	ND	ND		396	ND	ND		396	ND		396	ND
392a	1.5241	0.1246		397	ND	ND		397	ND		397	ND
392b	1.1044	0.4712		398	1.0478	0.4533		398	0.254826		398	0.584342
393	ND	ND		399	1.1312	0.5193		399	0.305606		399	0.700787
394	1.057	0.1999		400	2.3653	0.7397		400	0.231504		400	0.530863
395	ND	ND		401	3.9832	1.4554		401	0.322887		401	0.740413
396	ND	ND
397	ND	ND
398a	1.2688	0.4111
398b	0.8268	0.4955
399	1.1312	0.5193
400	2.3653	0.7397
401	3.9832	1.4554

## Sheet: Suppl. Fig. 5a,b
Full CD spectra								CD thermal melt (199 nm)
wavelegth	ellipticity	mean residue ellipticity (MRE)						Temperature (°)	ellipticity	MRE	ΔMRE
260	0.0276711	0.0488026						10	-23.1221	-40.7797
259.5	0.00597989	0.0105465						11	-23.0647	-40.6785	-0.0786596
259	0.0180885	0.0319021						12	-23.1667	-40.8584	0.0467372
258.5	0.0152844	0.0269566						13	-23.0382	-40.6317	0.364903
258	0.0187612	0.0330885						14	-22.9598	-40.4935	0.219577
257.5	0.00733422	0.0129351						15	-22.9137	-40.4122	0.35873
257	0.00901864	0.0159059						16	-22.7564	-40.1347	0.313404
256.5	0.018576	0.0327619						17	-22.736	-40.0988	0.096649
256	0.0198309	0.0349751						18	-22.7016	-40.0381	0.186772
255.5	0.0185247	0.0326714						19	-22.6301	-39.912	0.0982363
255	0.0152007	0.026809						20	-22.6459	-39.9399	0.139859
254.5	0.0113854	0.0200801						21	-22.5508	-39.7721	0.257319
254	0.00562272	0.00991661						22	-22.5	-39.6825	0.0848325
253.5	0.00782231	0.013796						23	-22.5027	-39.6873	0.345503
253	0.00879172	0.0155057						24	-22.3041	-39.337	0.506526
252.5	0.00792832	0.0139829						25	-22.2155	-39.1808	-0.015873
252	0.00717954	0.0126623						26	-22.3131	-39.3529	0.272487
251.5	0.00645903	0.0113916						27	-22.061	-38.9083	0.777954
251	0.00321006	0.00566148						28	-21.872	-38.575	0.52716
250.5	0.000193067	0.000340506						29	-21.7621	-38.3811	0.361376
250	0.00365509	0.00644637						30	-21.6671	-38.2136	0.403351
249.5	0.000734003	0.00129454						31	-21.5334	-37.9778	0.745679
249	-0.00192741	-0.00339931						32	-21.2443	-37.4679	0.797354
248.5	0.00111109	0.00195959						33	-21.0813	-37.1804	0.800176
248	-0.000656452	-0.00115776						34	-20.7906	-36.6677	0.900529
247.5	-0.00171238	-0.00302007						35	-20.5707	-36.2799	1.38483
247	-0.00273101	-0.0048166						36	-20.0054	-35.2829	2.81781
246.5	-0.00842411	-0.0148573						37	-18.973	-33.4621	4.51217
246	-0.00540946	-0.00954049						38	-17.447	-30.7707	4.99541
245.5	-0.00921852	-0.0162584						39	-16.1406	-28.4667	2.65679
245	-0.00872326	-0.0153849						40	-15.9406	-28.1139	1.16014
244.5	-0.00763616	-0.0134677						41	-15.4828	-27.3065	1.48413
244	-0.00286771	-0.00505769						42	-15.0991	-26.6298	2.11905
243.5	0.00824981	0.0145499						43	-14.2813	-25.1875	3.32998
243	0.0123943	0.0218594						44	-13.211	-23.2998	4.45944
242.5	0.0137355	0.0242249						45	-11.7528	-20.728	5.45362
242	0.0243672	0.0429757						46	-10.1188	-17.8462	5.11136
241.5	0.0246606	0.0434931						47	-8.85466	-15.6167	2.50247
241	0.0362821	0.0639896						48	-8.6999	-15.3437	0.592434
240.5	0.0411094	0.0725034						49	-8.51875	-15.0243	0.556526
240	0.0481292	0.084884						50	-8.38435	-14.7872	0.376896
239.5	0.0551719	0.0973049						51	-8.30505	-14.6474	-0.149771
239	0.0630166	0.11114						52	-8.46927	-14.937	-0.160688
238.5	0.0689635	0.121629						53	-8.39616	-14.808	0.138889
238	0.085253	0.150358						54	-8.39052	-14.7981	0.0207055
237.5	0.103455	0.18246						55	-8.38442	-14.7873	0.16843
237	0.126384	0.222899						56	-8.29502	-14.6297	0.175873
236.5	0.149066	0.262903						57	-8.2847	-14.6115	-0.304568
236	0.178782	0.315312						58	-8.46771	-14.9342	-0.212892
235.5	0.213441	0.376439						59	-8.40541	-14.8244	0.360141
235	0.239985	0.423254						60	-8.26351	-14.5741	0.0374074
234.5	0.268137	0.472905						61	-8.3842	-14.7869	0.0483598
234	0.287441	0.506951						62	-8.23609	-14.5257	0.168642
233.5	0.308774	0.544575						63	-8.28858	-14.6183	-0.0437566
233	0.327161	0.577004						64	-8.2609	-14.5695	-0.0195238
232.5	0.351314	0.619601						65	-8.29965	-14.6378	0.0883598
232	0.372965	0.657787						66	-8.2108	-14.4811	0.0249912
231.5	0.388245	0.684735						67	-8.28548	-14.6128	0.0962434
231	0.409295	0.721861						68	-8.15623	-14.3849	0.212487
230.5	0.422393	0.744961						69	-8.165	-14.4004	-0.0903175
230	0.441823	0.779229						70	-8.20744	-14.4752	-0.0681481
229.5	0.465429	0.820862						71	-8.20364	-14.4685	0.0907055
229	0.48288	0.85164						72	-8.15601	-14.3845	0.330406
228.5	0.501749	0.884919						73	-8.0163	-14.1381	0.0776896
228	0.536181	0.945646						74	-8.11196	-14.3068	0.0245679
227.5	0.561221	0.989808						75	-8.00237	-14.1135
227	0.592196	1.04444
226.5	0.615407	1.08537
226	0.636668	1.12287
225.5	0.658529	1.16143
225	0.669317	1.18045
224.5	0.684278	1.20684
224	0.703779	1.24123
223.5	0.718918	1.26793
223	0.73591	1.2979
222.5	0.748894	1.3208
222	0.752014	1.3263
221.5	0.753877	1.32959
221	0.750673	1.32394
220.5	0.735959	1.29799
220	0.723752	1.27646
219.5	0.704163	1.24191
219	0.661723	1.16706
218.5	0.606653	1.06993
218	0.536571	0.946333
217.5	0.434828	0.766892
217	0.311749	0.549822
216.5	0.153135	0.270079
216	-0.0296529	-0.0522979
215.5	-0.23879	-0.421146
215	-0.481349	-0.84894
214.5	-0.764939	-1.3491
214	-1.09263	-1.92704
213.5	-1.46696	-2.58723
213	-1.89362	-3.33972
212.5	-2.38435	-4.2052
212	-2.93327	-5.17332
211.5	-3.54071	-6.24464
211	-4.19882	-7.40533
210.5	-4.91295	-8.66481
210	-5.69298	-10.0405
209.5	-6.52547	-11.5088
209	-7.40577	-13.0613
208.5	-8.32738	-14.6867
208	-9.29932	-16.4009
207.5	-10.2955	-18.1578
207	-11.3309	-19.984
206.5	-12.3757	-21.8266
206	-13.4334	-23.6921
205.5	-14.4919	-25.5589
205	-15.545	-27.4162
204.5	-16.5862	-29.2526
204	-17.5952	-31.0321
203.5	-18.5591	-32.7321
203	-19.4952	-34.3831
202.5	-20.3558	-35.9009
202	-21.1335	-37.2725
201.5	-21.8152	-38.4748
201	-22.4003	-39.5067
200.5	-22.8922	-40.3743
200	-23.2638	-41.0296
199.5	-23.5272	-41.4942
199	-23.6633	-41.7342
198.5	-23.6593	-41.7272
198	-23.5148	-41.4723
197.5	-23.2473	-41.0005
197	-22.8693	-40.3339
196.5	-22.4215	-39.5441
196	-21.8096	-38.4649
195.5	-21.0246	-37.0804
195	-20.4438	-36.0561

## Sheet: Suppl. Fig. 8a,b
EOM populations										EOM data fit				Lcl-CTD crystal structure fit
Rg	Pool frequency	Selection frequency								q (Å-1)	log(I)	EOM fit		q (Å-1)	Crystal fit
20.7	0	0								0.0105008	-1.05821	-1.05268		0.00337807	-1.09308
21.06	0.0001	0.0220736								0.0106788	-1.05036	-1.05307		0.00355614	-1.0932
21.42	0.00036	0.0298774								0.0108569	-1.05934	-1.05346		0.0037342	-1.09333
21.79	0.00118	0.0358974								0.011035	-1.05952	-1.05384		0.00391227	-1.09346
22.15	0.00282	0.0408027								0.011213	-1.06412	-1.05423		0.00409034	-1.09358
22.51	0.0063	0.0265329								0.0113911	-1.05506	-1.05462		0.00426841	-1.09371
22.88	0.01262	0.0240803								0.0115692	-1.05634	-1.05501		0.00444647	-1.09384
23.24	0.02094	0.0167224								0.0117473	-1.06109	-1.0554		0.00462454	-1.09396
23.6	0.02954	0.0118172								0.0119253	-1.05856	-1.0558		0.00480261	-1.09409
23.97	0.03854	0.00758083								0.0121034	-1.05448	-1.05632		0.00498068	-1.09422
24.33	0.0466	0.00401338								0.0122814	-1.06413	-1.05694		0.00515874	-1.09434
24.69	0.05114	0.00334448								0.0124595	-1.06701	-1.05757		0.00533681	-1.09447
25.06	0.0546	0.00869565								0.0126376	-1.05865	-1.05819		0.00551488	-1.0946
25.42	0.05584	0.00958751								0.0128156	-1.06281	-1.05882		0.00569295	-1.09472
25.78	0.05558	0.0118172								0.0129937	-1.06444	-1.05944		0.00587102	-1.09485
26.15	0.05386	0.0185061								0.0131718	-1.06312	-1.06007		0.00604908	-1.095
26.51	0.0523	0.0254181								0.0133499	-1.06485	-1.0607		0.00622715	-1.09521
26.88	0.04986	0.0283166								0.0135279	-1.06348	-1.06133		0.00640522	-1.09542
27.24	0.04722	0.0338907								0.013706	-1.06444	-1.06195		0.00658329	-1.09563
27.6	0.04506	0.0432553								0.0138841	-1.06441	-1.06259		0.00676135	-1.09584
27.97	0.04244	0.0410256								0.0140621	-1.06399	-1.06322		0.00693942	-1.09605
28.33	0.04004	0.0481605								0.0142402	-1.06649	-1.06385		0.00711749	-1.09626
28.69	0.03652	0.0441472								0.0144183	-1.06807	-1.06448		0.00729556	-1.09647
29.06	0.03418	0.038796								0.0145963	-1.06762	-1.06512		0.00747362	-1.09668
29.42	0.03082	0.0316611								0.0147744	-1.06652	-1.06575		0.00765169	-1.0969
29.78	0.02808	0.0287625								0.0149525	-1.06875	-1.06639		0.00782976	-1.09711
30.15	0.02524	0.0287625								0.0151305	-1.06662	-1.06703		0.00800783	-1.09732
30.51	0.02248	0.0287625								0.0153086	-1.07107	-1.06766		0.0081859	-1.09753
30.87	0.01982	0.0318841								0.0154867	-1.06803	-1.0683		0.00836396	-1.09774
31.24	0.017	0.0336678								0.0156647	-1.06696	-1.06894		0.00854203	-1.09795
31.6	0.01446	0.0374582								0.0158428	-1.07372	-1.06958		0.0087201	-1.09817
31.96	0.01198	0.025641								0.0160209	-1.07345	-1.07022		0.00889816	-1.09838
32.33	0.00992	0.0298774								0.0161989	-1.07328	-1.07087		0.00907623	-1.09862
32.69	0.0081	0.0283166								0.016377	-1.06845	-1.07151		0.0092543	-1.09892
33.05	0.00704	0.0240803								0.0165551	-1.07405	-1.07216		0.00943237	-1.09921
33.42	0.00594	0.0207358								0.0167331	-1.07312	-1.0728		0.00961044	-1.09951
33.78	0.00476	0.0209588								0.0169112	-1.0783	-1.07345		0.0097885	-1.0998
34.14	0.00394	0.012709								0.0170893	-1.07799	-1.0741		0.00996657	-1.1001
34.51	0.0031	0.00936455								0.0172674	-1.07917	-1.07474		0.0101446	-1.10039
34.87	0.00238	0.00668896								0.0174454	-1.07615	-1.07539		0.0103227	-1.10069
35.23	0.00182	0.00379041								0.0176235	-1.07598	-1.07604		0.0105008	-1.10099
35.6	0.00144	0.00156076								0.0178015	-1.07357	-1.07669		0.0106788	-1.10128
35.96	0.00116	0.000891862								0.0179796	-1.07879	-1.07735		0.0108569	-1.10158
36.32	0.00088	0.000445931								0.0181577	-1.07801	-1.07818		0.011035	-1.10187
36.69	0.00066	0.000445931								0.0183358	-1.08068	-1.07903		0.011213	-1.10217
37.05	0.0004	0.000222965								0.0185138	-1.0802	-1.07988		0.0113911	-1.10247
37.41	0.00032	0								0.0186919	-1.08176	-1.08074		0.0115692	-1.10277
37.78	0.00018	0								0.01887	-1.07694	-1.08159		0.0117473	-1.10306
38.14	0.0001	0								0.019048	-1.08556	-1.08245		0.0119253	-1.10336
38.51	0.0001	0								0.0192261	-1.0834	-1.08331		0.0121034	-1.10371
38.87	8e-05	0								0.0194042	-1.07999	-1.08418		0.0122814	-1.10408
39.23	6e-05	0								0.0195822	-1.08415	-1.08504		0.0124595	-1.10446
39.6	4e-05	0								0.0197603	-1.0867	-1.08591		0.0126376	-1.10484
39.96	0	0								0.0199384	-1.08884	-1.08677		0.0128156	-1.10522
										0.0201164	-1.08876	-1.08764		0.0129937	-1.1056
										0.0202945	-1.08996	-1.08851		0.0131718	-1.10598
										0.0204726	-1.0888	-1.08939		0.0133499	-1.10636
										0.0206506	-1.09096	-1.09026		0.0135279	-1.10674
										0.0208287	-1.09296	-1.09114		0.013706	-1.10713
										0.0210068	-1.09193	-1.09202		0.0138841	-1.10751
										0.0211848	-1.09638	-1.0929		0.0140621	-1.10789
										0.0213629	-1.09205	-1.09378		0.0142402	-1.10827
										0.021541	-1.09339	-1.09466		0.0144183	-1.10866
										0.021719	-1.09706	-1.09555		0.0145963	-1.10904
										0.0218971	-1.09572	-1.09643		0.0147744	-1.10942
										0.0220752	-1.09899	-1.09732		0.0149525	-1.10981
										0.0222532	-1.10017	-1.09821		0.0151305	-1.11025
										0.0224313	-1.09741	-1.0991		0.0153086	-1.11071
										0.0226094	-1.10127	-1.1		0.0154867	-1.11117
										0.0227874	-1.0958	-1.1009		0.0156647	-1.11164
										0.0229655	-1.10059	-1.10179		0.0158428	-1.1121
										0.0231436	-1.10277	-1.10269		0.0160209	-1.11257
										0.0233216	-1.10458	-1.1036		0.0161989	-1.11304
										0.0234997	-1.10675	-1.1045		0.016377	-1.1135
										0.0236778	-1.10464	-1.1054		0.0165551	-1.11397
										0.0238559	-1.1061	-1.10631		0.0167331	-1.11444
										0.0240339	-1.10528	-1.10725		0.0169112	-1.1149
										0.024212	-1.10557	-1.10831		0.0170893	-1.11537
										0.02439	-1.10909	-1.10938		0.0172674	-1.11584
										0.0245681	-1.10691	-1.11045		0.0174454	-1.11631
										0.0247462	-1.11092	-1.11152		0.0176235	-1.11678
										0.0249243	-1.1135	-1.11259		0.0178015	-1.11725
										0.0251023	-1.11396	-1.11367		0.0179796	-1.11772
										0.0252804	-1.11259	-1.11474		0.0181577	-1.11826
										0.0254585	-1.1156	-1.11583		0.0183358	-1.11881
										0.0256365	-1.11983	-1.11691		0.0185138	-1.11936
										0.0258146	-1.11611	-1.118		0.0186919	-1.11991
										0.0259927	-1.11912	-1.11909		0.01887	-1.12046
										0.0261707	-1.12232	-1.12018		0.019048	-1.12101
										0.0263488	-1.11808	-1.12127		0.0192261	-1.12156
										0.0265269	-1.1201	-1.12237		0.0194042	-1.12211
										0.0267049	-1.12323	-1.12347		0.0195822	-1.12267
										0.026883	-1.12348	-1.12457		0.0197603	-1.12322
										0.0270611	-1.12453	-1.12568		0.0199384	-1.12378
										0.0272391	-1.12499	-1.12679		0.0201164	-1.12433
										0.0274172	-1.12628	-1.1279		0.0202945	-1.12489
										0.0275953	-1.12584	-1.12902		0.0204726	-1.12545
										0.0277733	-1.12864	-1.13013		0.0206506	-1.126
										0.0279514	-1.12927	-1.13125		0.0208287	-1.12656
										0.0281295	-1.13026	-1.13238		0.0210068	-1.12712
										0.0283075	-1.13144	-1.1335		0.0211848	-1.12776
										0.0284856	-1.13355	-1.13463		0.0213629	-1.12839
										0.0286637	-1.13764	-1.13576		0.021541	-1.12903
										0.0288417	-1.13675	-1.1369		0.021719	-1.12966
										0.0290198	-1.13807	-1.13804		0.0218971	-1.1303
										0.0291979	-1.14196	-1.13918		0.0220752	-1.13094
										0.029376	-1.13976	-1.14032		0.0222532	-1.13157
										0.029554	-1.14298	-1.14147		0.0224313	-1.13221
										0.0297321	-1.14188	-1.14262		0.0226094	-1.13285
										0.0299101	-1.14768	-1.14377		0.0227874	-1.1335
										0.0300882	-1.1469	-1.14498		0.0229655	-1.13414
										0.0302663	-1.14701	-1.14624		0.0231436	-1.13478
										0.0304443	-1.14415	-1.1475		0.0233216	-1.13543
										0.0306224	-1.14924	-1.14877		0.0234997	-1.13607
										0.0308005	-1.15131	-1.15004		0.0236778	-1.13672
										0.0309786	-1.14983	-1.15131		0.0238559	-1.13737
										0.0311566	-1.15012	-1.15259		0.0240339	-1.13803
										0.0313347	-1.15289	-1.15387		0.024212	-1.13875
										0.0315128	-1.15636	-1.15515		0.02439	-1.13947
										0.0316908	-1.1546	-1.15644		0.0245681	-1.14019
										0.0318689	-1.15667	-1.15773		0.0247462	-1.14091
										0.032047	-1.15828	-1.15903		0.0249243	-1.14163
										0.032225	-1.16071	-1.16033		0.0251023	-1.14236
										0.0324031	-1.15858	-1.16163		0.0252804	-1.14309
										0.0325812	-1.16332	-1.16294		0.0254585	-1.14381
										0.0327592	-1.16502	-1.16425		0.0256365	-1.14454
										0.0329373	-1.16535	-1.16557		0.0258146	-1.14527
										0.0331154	-1.16491	-1.16689		0.0259927	-1.146
										0.0332934	-1.16647	-1.16821		0.0261707	-1.14674
										0.0334715	-1.16894	-1.16954		0.0263488	-1.14747
										0.0336496	-1.17135	-1.17087		0.0265269	-1.1482
										0.0338276	-1.17187	-1.17221		0.0267049	-1.14894
										0.0340057	-1.17509	-1.17355		0.026883	-1.14968
										0.0341838	-1.17373	-1.17489		0.0270611	-1.15044
										0.0343618	-1.17709	-1.17624		0.0272391	-1.15125
										0.0345399	-1.17467	-1.1776		0.0274172	-1.15205
										0.034718	-1.18117	-1.17895		0.0275953	-1.15286
										0.034896	-1.18187	-1.18031		0.0277733	-1.15367
										0.0350741	-1.18465	-1.18168		0.0279514	-1.15448
										0.0352522	-1.18283	-1.18305		0.0281295	-1.1553
										0.0354303	-1.18269	-1.18442		0.0283075	-1.15611
										0.0356083	-1.18632	-1.1858		0.0284856	-1.15693
										0.0357864	-1.18516	-1.18719		0.0286637	-1.15775
										0.0359645	-1.19031	-1.18857		0.0288417	-1.15857
										0.0361425	-1.19147	-1.18999		0.0290198	-1.15939
										0.0363206	-1.18986	-1.19143		0.0291979	-1.16021
										0.0364987	-1.19334	-1.19287		0.029376	-1.16104
										0.0366767	-1.19559	-1.19431		0.029554	-1.16186
										0.0368548	-1.19673	-1.19576		0.0297321	-1.16269
										0.0370329	-1.19348	-1.19721		0.0299101	-1.16352
										0.0372109	-1.19582	-1.19867		0.0300882	-1.16438
										0.037389	-1.19877	-1.20013		0.0302663	-1.16527
										0.0375671	-1.20147	-1.2016		0.0304443	-1.16617
										0.0377451	-1.20418	-1.20307		0.0306224	-1.16707
										0.0379232	-1.20585	-1.20455		0.0308005	-1.16797
										0.0381013	-1.20383	-1.20603		0.0309786	-1.16887
										0.0382793	-1.21017	-1.20752		0.0311566	-1.16977
										0.0384574	-1.2107	-1.20901		0.0313347	-1.17068
										0.0386355	-1.2107	-1.21051		0.0315128	-1.17158
										0.0388135	-1.21189	-1.21202		0.0316908	-1.17249
										0.0389916	-1.21735	-1.21353		0.0318689	-1.1734
										0.0391697	-1.21572	-1.21504		0.032047	-1.17431
										0.0393477	-1.21881	-1.21656		0.032225	-1.17523
										0.0395258	-1.21896	-1.21808		0.0324031	-1.17615
										0.0397039	-1.21827	-1.21961		0.0325812	-1.17706
										0.0398819	-1.2253	-1.22115		0.0327592	-1.17798
										0.04006	-1.2227	-1.22269		0.0329373	-1.17891
										0.0402381	-1.22465	-1.22424		0.0331154	-1.17987
										0.0404161	-1.22457	-1.22579		0.0332934	-1.18085
										0.0405942	-1.2272	-1.22734		0.0334715	-1.18183
										0.0407723	-1.22916	-1.22891		0.0336496	-1.18282
										0.0409504	-1.23216	-1.23048		0.0338276	-1.18381
										0.0411284	-1.22979	-1.23205		0.0340057	-1.1848
										0.0413065	-1.23321	-1.23363		0.0341838	-1.1858
										0.0414846	-1.233	-1.23522		0.0343618	-1.18679
										0.0416626	-1.23828	-1.23681		0.0345399	-1.18779
										0.0418407	-1.23876	-1.2384		0.034718	-1.18879
										0.0420188	-1.24004	-1.24001		0.034896	-1.1898
										0.0421968	-1.24132	-1.24159		0.0350741	-1.1908
										0.0423749	-1.24249	-1.24318		0.0352522	-1.19181
										0.042553	-1.24346	-1.24477		0.0354303	-1.19282
										0.042731	-1.24708	-1.24638		0.0356083	-1.19383
										0.0429091	-1.2486	-1.24798		0.0357864	-1.19485
										0.0430872	-1.24616	-1.2496		0.0359645	-1.19586
										0.0432652	-1.25106	-1.25122		0.0361425	-1.19692
										0.0434433	-1.25302	-1.25284		0.0363206	-1.198
										0.0436214	-1.2547	-1.25447		0.0364987	-1.19907
										0.0437994	-1.25442	-1.25611		0.0366767	-1.20015
										0.0439775	-1.25831	-1.25776		0.0368548	-1.20123
										0.0441556	-1.2591	-1.25941		0.0370329	-1.20231
										0.0443336	-1.26348	-1.26106		0.0372109	-1.2034
										0.0445117	-1.26232	-1.26273		0.037389	-1.20449
										0.0446898	-1.26217	-1.2644		0.0375671	-1.20558
										0.0448678	-1.26685	-1.26607		0.0377451	-1.20668
										0.0450459	-1.26841	-1.26775		0.0379232	-1.20777
										0.045224	-1.26821	-1.26944		0.0381013	-1.20887
										0.045402	-1.27279	-1.27114		0.0382793	-1.20998
										0.0455801	-1.27352	-1.27284		0.0384574	-1.21108
										0.0457582	-1.27354	-1.27455		0.0386355	-1.21219
										0.0459362	-1.27771	-1.27626		0.0388135	-1.2133
										0.0461143	-1.27964	-1.27799		0.0389916	-1.21442
										0.0462924	-1.28227	-1.27972		0.0391697	-1.21558
										0.0464704	-1.28306	-1.28145		0.0393477	-1.21674
										0.0466485	-1.28188	-1.28319		0.0395258	-1.21791
										0.0468266	-1.28646	-1.28494		0.0397039	-1.21908
										0.0470047	-1.28702	-1.2867		0.0398819	-1.22025
										0.0471827	-1.29171	-1.28847		0.04006	-1.22143
										0.0473608	-1.29134	-1.29024		0.0402381	-1.22261
										0.0475389	-1.29321	-1.29202		0.0404161	-1.22379
										0.0477169	-1.29239	-1.2938		0.0405942	-1.22498
										0.047895	-1.2955	-1.2956		0.0407723	-1.22617
										0.048073	-1.30049	-1.29736		0.0409504	-1.22736
										0.0482511	-1.30056	-1.29908		0.0411284	-1.22856
										0.0484292	-1.30098	-1.3008		0.0413065	-1.22976
										0.0486073	-1.30198	-1.30254		0.0414846	-1.23096
										0.0487853	-1.303	-1.30428		0.0416626	-1.23217
										0.0489634	-1.30559	-1.30602		0.0418407	-1.23338
										0.0491415	-1.30401	-1.30778		0.0420188	-1.2346
										0.0493195	-1.3111	-1.30954		0.0421968	-1.23585
										0.0494976	-1.31137	-1.3113		0.0423749	-1.23711
										0.0496757	-1.31508	-1.31308		0.042553	-1.23837
										0.0498537	-1.31733	-1.31486		0.042731	-1.23964
										0.0500318	-1.31539	-1.31665		0.0429091	-1.2409
										0.0502099	-1.31913	-1.31845		0.0430872	-1.24218
										0.0503879	-1.32548	-1.32025		0.0432652	-1.24345
										0.050566	-1.32351	-1.32206		0.0434433	-1.24473
										0.0507441	-1.3216	-1.32388		0.0436214	-1.24602
										0.0509221	-1.32322	-1.32571		0.0437994	-1.2473
										0.0511002	-1.32864	-1.32755		0.0439775	-1.2486
										0.0512783	-1.33137	-1.32939		0.0441556	-1.24989
										0.0514563	-1.33247	-1.33124		0.0443336	-1.25119
										0.0516344	-1.33485	-1.3331		0.0445117	-1.25249
										0.0518125	-1.33967	-1.33496		0.0446898	-1.2538
										0.0519905	-1.33436	-1.33684		0.0448678	-1.25511
										0.0521686	-1.33885	-1.33872		0.0450459	-1.25643
										0.0523467	-1.34147	-1.34061		0.045224	-1.25778
										0.0525247	-1.34288	-1.34251		0.045402	-1.25914
										0.0527028	-1.34363	-1.34442		0.0455801	-1.26049
										0.0528809	-1.34729	-1.34634		0.0457582	-1.26185
										0.053059	-1.34726	-1.34826		0.0459362	-1.26322
										0.053237	-1.34861	-1.35019		0.0461143	-1.26459
										0.0534151	-1.35022	-1.35213		0.0462924	-1.26596
										0.0535931	-1.35743	-1.35408		0.0464704	-1.26734
										0.0537712	-1.3547	-1.35604		0.0466485	-1.26873
										0.0539493	-1.35806	-1.35801		0.0468266	-1.27011
										0.0541273	-1.35762	-1.35988		0.0470047	-1.2715
										0.0543054	-1.36065	-1.36171		0.0471827	-1.2729
										0.0544835	-1.36217	-1.36356		0.0473608	-1.2743
										0.0546616	-1.36494	-1.36541		0.0475389	-1.27571
										0.0548396	-1.36614	-1.36726		0.0477169	-1.27712
										0.0550177	-1.36774	-1.36913		0.047895	-1.27853
										0.0551958	-1.36878	-1.371		0.048073	-1.27996
										0.0553738	-1.37072	-1.37288		0.0482511	-1.2814
										0.0555519	-1.37173	-1.37477		0.0484292	-1.28285
										0.05573	-1.37886	-1.37667		0.0486073	-1.28431
										0.055908	-1.37651	-1.37858		0.0487853	-1.28577
										0.0560861	-1.38142	-1.38049		0.0489634	-1.28723
										0.0562642	-1.37879	-1.38241		0.0491415	-1.2887
										0.0564422	-1.38515	-1.38435		0.0493195	-1.29018
										0.0566203	-1.38563	-1.38629		0.0494976	-1.29166
										0.0567984	-1.38724	-1.38824		0.0496757	-1.29314
										0.0569764	-1.38724	-1.39019		0.0498537	-1.29463
										0.0571545	-1.39141	-1.39216		0.0500318	-1.29613
										0.0573326	-1.39508	-1.39414		0.0502099	-1.29763
										0.0575106	-1.39375	-1.39612		0.0503879	-1.29913
										0.0576887	-1.39749	-1.39811		0.050566	-1.30064
										0.0578668	-1.40367	-1.40012		0.0507441	-1.30216
										0.0580448	-1.40276	-1.40213		0.0509221	-1.30368
										0.0582229	-1.40518	-1.40415		0.0511002	-1.30521
										0.058401	-1.40477	-1.40618		0.0512783	-1.30676
										0.0585791	-1.40757	-1.40822		0.0514563	-1.30831
										0.0587571	-1.40802	-1.41027		0.0516344	-1.30986
										0.0589352	-1.4084	-1.41233		0.0518125	-1.31142
										0.0591132	-1.4097	-1.4144		0.0519905	-1.31299
										0.0592913	-1.41445	-1.41648		0.0521686	-1.31456
										0.0594694	-1.41837	-1.41857		0.0523467	-1.31614
										0.0596474	-1.41847	-1.42067		0.0525247	-1.31772
										0.0598255	-1.41887	-1.42278		0.0527028	-1.31931
										0.0600036	-1.42402	-1.4249		0.0528809	-1.3209
										0.0601817	-1.42615	-1.42682		0.053059	-1.32251
										0.0603597	-1.42786	-1.42876		0.053237	-1.32411
										0.0605378	-1.42614	-1.4307		0.0534151	-1.32572
										0.0607159	-1.42567	-1.43266		0.0535931	-1.32734
										0.0608939	-1.43589	-1.43462		0.0537712	-1.32897
										0.061072	-1.43663	-1.43659		0.0539493	-1.3306
										0.0612501	-1.43779	-1.43857		0.0541273	-1.33224
										0.0614281	-1.44101	-1.44055		0.0543054	-1.33388
										0.0616062	-1.44668	-1.44255		0.0544835	-1.33553
										0.0617843	-1.4431	-1.44456		0.0546616	-1.33719
										0.0619623	-1.44651	-1.44657		0.0548396	-1.33886
										0.0621404	-1.4454	-1.4486		0.0550177	-1.34053
										0.0623185	-1.44995	-1.45063		0.0551958	-1.3422
										0.0624965	-1.45392	-1.45268		0.0553738	-1.34389
										0.0626746	-1.45368	-1.45473		0.0555519	-1.34558
										0.0628527	-1.45346	-1.4568		0.05573	-1.34727
										0.0630307	-1.46152	-1.45887		0.055908	-1.34898
										0.0632088	-1.46251	-1.46095		0.0560861	-1.35069
										0.0633869	-1.46199	-1.46305		0.0562642	-1.3524
										0.0635649	-1.46763	-1.46515		0.0564422	-1.35413
										0.063743	-1.46726	-1.46726		0.0566203	-1.35586
										0.0639211	-1.46937	-1.46939		0.0567984	-1.35759
										0.0640991	-1.47118	-1.47152		0.0569764	-1.35934
										0.0642772	-1.47341	-1.47367		0.0571545	-1.36108
										0.0644553	-1.47251	-1.47583		0.0573326	-1.36283
										0.0646334	-1.48037	-1.47799		0.0575106	-1.36459
										0.0648114	-1.48232	-1.48017		0.0576887	-1.36635
										0.0649895	-1.4837	-1.48236		0.0578668	-1.36812
										0.0651676	-1.48257	-1.48456		0.0580448	-1.3699
										0.0653456	-1.48841	-1.48677		0.0582229	-1.37168
										0.0655237	-1.48987	-1.48899		0.058401	-1.37347
										0.0657018	-1.49033	-1.49122		0.0585791	-1.37527
										0.0658798	-1.4958	-1.49347		0.0587571	-1.37708
										0.0660579	-1.49443	-1.49564		0.0589352	-1.3789
										0.066236	-1.49191	-1.49766		0.0591132	-1.38072
										0.066414	-1.49733	-1.49968		0.0592913	-1.38255
										0.0665921	-1.4966	-1.50171		0.0594694	-1.38439
										0.0667702	-1.49768	-1.50375		0.0596474	-1.38623
										0.0669482	-1.50348	-1.50581		0.0598255	-1.38808
										0.0671263	-1.50628	-1.50787		0.0600036	-1.38995
										0.0673044	-1.51208	-1.50994		0.0601817	-1.39179
										0.0674824	-1.51284	-1.51202		0.0603597	-1.39365
										0.0676605	-1.51487	-1.51411		0.0605378	-1.39551
										0.0678386	-1.51872	-1.51621		0.0607159	-1.39739
										0.0680166	-1.51628	-1.51832		0.0608939	-1.39927
										0.0681947	-1.52418	-1.52045		0.061072	-1.40115
										0.0683728	-1.5229	-1.52258		0.0612501	-1.40305
										0.0685508	-1.52625	-1.52472		0.0614281	-1.40496
										0.0687289	-1.52693	-1.52687		0.0616062	-1.40687
										0.068907	-1.52635	-1.52904		0.0617843	-1.40879
										0.069085	-1.53266	-1.53121		0.0619623	-1.41072
										0.0692631	-1.53476	-1.5334		0.0621404	-1.41266
										0.0694412	-1.53632	-1.5356		0.0623185	-1.41461
										0.0696192	-1.53426	-1.5378		0.0624965	-1.41656
										0.0697973	-1.54037	-1.54002		0.0626746	-1.41853
										0.0699754	-1.54556	-1.54225		0.0628527	-1.4205
										0.0701534	-1.54122	-1.5445		0.0630307	-1.42248
										0.0703315	-1.54596	-1.54675		0.0632088	-1.42444
										0.0705096	-1.54896	-1.54902		0.0633869	-1.4264
										0.0706877	-1.55069	-1.55129		0.0635649	-1.42838
										0.0708657	-1.55198	-1.55358		0.063743	-1.43036
										0.0710438	-1.5546	-1.55588		0.0639211	-1.43235
										0.0712219	-1.55753	-1.5582		0.0640991	-1.43436
										0.0713999	-1.55922	-1.56053		0.0642772	-1.43637
										0.071578	-1.56032	-1.56286		0.0644553	-1.43839
										0.0717561	-1.56061	-1.56522		0.0646334	-1.44042
										0.0719341	-1.56896	-1.56758		0.0648114	-1.44246
										0.0721122	-1.56935	-1.56977		0.0649895	-1.44451
										0.0722903	-1.57239	-1.57187		0.0651676	-1.44657
										0.0724683	-1.57147	-1.57398		0.0653456	-1.44864
										0.0726464	-1.57687	-1.57609		0.0655237	-1.45072
										0.0728245	-1.57604	-1.57822		0.0657018	-1.45281
										0.0730025	-1.57816	-1.58036		0.0658798	-1.45491
										0.0731806	-1.58536	-1.5825		0.0660579	-1.457
										0.0733587	-1.58367	-1.58466		0.066236	-1.45907
										0.0735367	-1.5846	-1.58683		0.066414	-1.46115
										0.0737148	-1.58834	-1.58901		0.0665921	-1.46324
										0.0738929	-1.59063	-1.5912		0.0667702	-1.46534
										0.0740709	-1.59417	-1.59341		0.0669482	-1.46745
										0.074249	-1.59579	-1.59562		0.0671263	-1.46957
										0.0744271	-1.59891	-1.59785		0.0673044	-1.4717
										0.0746051	-1.59879	-1.60008		0.0674824	-1.47385
										0.0747832	-1.60384	-1.60233		0.0676605	-1.476
										0.0749613	-1.60148	-1.60459		0.0678386	-1.47816
										0.0751393	-1.60978	-1.60686		0.0680166	-1.48034
										0.0753174	-1.61348	-1.60914		0.0681947	-1.48252
										0.0754955	-1.61326	-1.61144		0.0683728	-1.48472
										0.0756735	-1.61236	-1.61375		0.0685508	-1.48692
										0.0758516	-1.61877	-1.61607		0.0687289	-1.48914
										0.0760297	-1.62274	-1.6184		0.068907	-1.49137
										0.0762078	-1.62459	-1.62075		0.069085	-1.49358
										0.0763858	-1.61698	-1.6231		0.0692631	-1.49577
										0.0765639	-1.62787	-1.62547		0.0694412	-1.49797
										0.076742	-1.63159	-1.62786		0.0696192	-1.50018
										0.07692	-1.63037	-1.63026		0.0697973	-1.5024
										0.0770981	-1.63682	-1.63267		0.0699754	-1.50463
										0.0772762	-1.63698	-1.63509		0.0701534	-1.50687
										0.0774542	-1.63532	-1.63753		0.0703315	-1.50913
										0.0776323	-1.63859	-1.63998		0.0705096	-1.5114
										0.0778104	-1.64274	-1.64244		0.0706877	-1.51367
										0.0779884	-1.64514	-1.64492		0.0708657	-1.51597
										0.0781665	-1.6518	-1.64711		0.0710438	-1.51827
										0.0783446	-1.64699	-1.64929		0.0712219	-1.52058
										0.0785226	-1.64877	-1.65148		0.0713999	-1.52291
										0.0787007	-1.64716	-1.65368		0.071578	-1.52525
										0.0788788	-1.65452	-1.65589		0.0717561	-1.52761
										0.0790568	-1.66342	-1.65811		0.0719341	-1.52997
										0.0792349	-1.65848	-1.66034		0.0721122	-1.5323
										0.079413	-1.66493	-1.66259		0.0722903	-1.53461
										0.079591	-1.67054	-1.66485		0.0724683	-1.53693
										0.0797691	-1.66916	-1.66712		0.0726464	-1.53926
										0.0799472	-1.66991	-1.6694		0.0728245	-1.54161
										0.0801252	-1.66972	-1.67169		0.0730025	-1.54397
										0.0803033	-1.67328	-1.674		0.0731806	-1.54634
										0.0804814	-1.67443	-1.67631		0.0733587	-1.54872
										0.0806594	-1.67566	-1.67864		0.0735367	-1.55112
										0.0808375	-1.67728	-1.68098		0.0737148	-1.55353
										0.0810156	-1.68581	-1.68334		0.0738929	-1.55596
										0.0811936	-1.68643	-1.68571		0.0740709	-1.55839
										0.0813717	-1.69169	-1.68809		0.074249	-1.56085
										0.0815498	-1.6874	-1.69048		0.0744271	-1.56331
										0.0817278	-1.69804	-1.69289		0.0746051	-1.56579
										0.0819059	-1.69575	-1.69531		0.0747832	-1.56829
										0.082084	-1.69676	-1.69775		0.0749613	-1.57079
										0.0822621	-1.7036	-1.70019		0.0751393	-1.57324
										0.0824401	-1.70297	-1.70266		0.0753174	-1.57567
										0.0826182	-1.70499	-1.70513		0.0754955	-1.57812
										0.0827963	-1.70725	-1.70762		0.0756735	-1.58058
										0.0829743	-1.70963	-1.71013		0.0758516	-1.58306
										0.0831524	-1.71554	-1.71265		0.0760297	-1.58555
										0.0833305	-1.71339	-1.71518		0.0762078	-1.58805
										0.0835085	-1.72428	-1.71773		0.0763858	-1.59057
										0.0836866	-1.72019	-1.72029		0.0765639	-1.59311
										0.0838647	-1.72049	-1.72287		0.076742	-1.59566
										0.0840427	-1.72152	-1.72538		0.07692	-1.59822
										0.0842208	-1.72895	-1.72763		0.0770981	-1.6008
										0.0843989	-1.73044	-1.72989		0.0772762	-1.6034
										0.0845769	-1.73322	-1.73217		0.0774542	-1.60601
										0.084755	-1.73669	-1.73445		0.0776323	-1.60863
										0.0849331	-1.74199	-1.73675		0.0778104	-1.61127
										0.0851111	-1.74071	-1.73906		0.0779884	-1.61393
										0.0852892	-1.73736	-1.74139		0.0781665	-1.61649
										0.0854673	-1.73773	-1.74372		0.0783446	-1.61906
										0.0856453	-1.7435	-1.74607		0.0785226	-1.62164
										0.0858234	-1.7447	-1.74843		0.0787007	-1.62424
										0.0860015	-1.75121	-1.75081		0.0788788	-1.62685
										0.0861795	-1.74893	-1.75319		0.0790568	-1.62948
										0.0863576	-1.75642	-1.75559		0.0792349	-1.63212
										0.0865357	-1.75689	-1.75801		0.079413	-1.63478
										0.0867137	-1.76069	-1.76044		0.079591	-1.63746
										0.0868918	-1.76364	-1.76288		0.0797691	-1.64015
										0.0870699	-1.77589	-1.76533		0.0799472	-1.64286
										0.0872479	-1.77556	-1.7678		0.0801252	-1.64559
										0.087426	-1.77261	-1.77028		0.0803033	-1.64834
										0.0876041	-1.77499	-1.77278		0.0804814	-1.6511
										0.0877821	-1.78358	-1.77529		0.0806594	-1.65388
										0.0879602	-1.78086	-1.77782		0.0808375	-1.65668
										0.0881383	-1.779	-1.78036		0.0810156	-1.65948
										0.0883164	-1.78986	-1.78291		0.0811936	-1.66217
										0.0884944	-1.79071	-1.78549		0.0813717	-1.66487
										0.0886725	-1.78211	-1.78807		0.0815498	-1.66759
										0.0888506	-1.78689	-1.79067		0.0817278	-1.67033
										0.0890286	-1.78998	-1.79329		0.0819059	-1.67309
										0.0892067	-1.79502	-1.79592		0.082084	-1.67586
										0.0893847	-1.79995	-1.79857		0.0822621	-1.67865
										0.0895628	-1.79618	-1.80124		0.0824401	-1.68146
										0.0897409	-1.80037	-1.80392		0.0826182	-1.68429
										0.089919	-1.80746	-1.80662		0.0827963	-1.68713
										0.090097	-1.8077	-1.80913		0.0829743	-1.69
										0.0902751	-1.81375	-1.81147		0.0831524	-1.69288
										0.0904532	-1.82461	-1.81383		0.0833305	-1.69578
										0.0906312	-1.81521	-1.8162		0.0835085	-1.6987
										0.0908093	-1.82118	-1.81859		0.0836866	-1.70165
										0.0909874	-1.81303	-1.82099		0.0838647	-1.70461
										0.0911654	-1.82151	-1.8234		0.0840427	-1.70755
										0.0913435	-1.827	-1.82582		0.0842208	-1.71038
										0.0915216	-1.83352	-1.82826		0.0843989	-1.71323
										0.0916996	-1.8331	-1.83072		0.0845769	-1.71609
										0.0918777	-1.84435	-1.83318		0.084755	-1.71898
										0.0920558	-1.84103	-1.83566		0.0849331	-1.72189
										0.0922338	-1.8361	-1.83816		0.0851111	-1.72481
										0.0924119	-1.849	-1.84067		0.0852892	-1.72775
										0.09259	-1.83929	-1.84319		0.0854673	-1.73072
										0.092768	-1.84723	-1.84573		0.0856453	-1.7337
										0.0929461	-1.85817	-1.84828		0.0858234	-1.73671
										0.0931242	-1.85106	-1.85085		0.0860015	-1.73974
										0.0933022	-1.85893	-1.85343		0.0861795	-1.74279
										0.0934803	-1.85988	-1.85603		0.0863576	-1.74585
										0.0936584	-1.85839	-1.85865		0.0865357	-1.74895
										0.0938365	-1.86006	-1.86128		0.0867137	-1.75206
										0.0940145	-1.86191	-1.86392		0.0868918	-1.7552
										0.0941926	-1.86031	-1.86659		0.0870699	-1.75828
										0.0943707	-1.86501	-1.86927		0.0872479	-1.76125
										0.0945487	-1.87024	-1.87196		0.087426	-1.76425
										0.0947268	-1.87494	-1.87468		0.0876041	-1.76727
										0.0949048	-1.87764	-1.87741		0.0877821	-1.77032
										0.0950829	-1.88712	-1.88015		0.0879602	-1.77338
										0.095261	-1.89425	-1.88292		0.0881383	-1.77646
										0.095439	-1.88873	-1.8857		0.0883164	-1.77957
										0.0956171	-1.89257	-1.8885		0.0884944	-1.7827
										0.0957952	-1.88594	-1.89132		0.0886725	-1.78585
										0.0959733	-1.88981	-1.89416		0.0888506	-1.78903
										0.0961513	-1.89143	-1.89666		0.0890286	-1.79222
										0.0963294	-1.89175	-1.89911		0.0892067	-1.79545
										0.0965075	-1.90553	-1.90157		0.0893847	-1.79869
										0.0966855	-1.90379	-1.90405		0.0895628	-1.80196
										0.0968636	-1.90259	-1.90654		0.0897409	-1.80526
										0.0970417	-1.90972	-1.90905		0.089919	-1.80858
										0.0972197	-1.9067	-1.91157		0.090097	-1.8118
										0.0973978	-1.91295	-1.91411		0.0902751	-1.81493
										0.0975759	-1.91366	-1.91666		0.0904532	-1.81809
										0.0977539	-1.91618	-1.91923		0.0906312	-1.82127
										0.097932	-1.92987	-1.92181		0.0908093	-1.82448
										0.0981101	-1.91944	-1.92441		0.0909874	-1.82771
										0.0982881	-1.92701	-1.92702		0.0911654	-1.83096
										0.0984662	-1.92735	-1.92965		0.0913435	-1.83424
										0.0986443	-1.93714	-1.9323		0.0915216	-1.83754
										0.0988223	-1.94678	-1.93496		0.0916996	-1.84087
										0.0990004	-1.94674	-1.93764		0.0918777	-1.84423
										0.0991785	-1.94227	-1.94033		0.0920558	-1.84761
										0.0993565	-1.94421	-1.94304		0.0922338	-1.85101
										0.0995346	-1.93632	-1.94577		0.0924119	-1.85445
										0.0997127	-1.93354	-1.94852		0.09259	-1.85791
										0.0998908	-1.95217	-1.95128		0.092768	-1.8614
										0.100069	-1.95398	-1.95406		0.0929461	-1.86491
										0.100247	-1.96463	-1.95686		0.0931242	-1.86827
										0.100425	-1.95606	-1.95967		0.0933022	-1.87157
										0.100603	-1.95464	-1.96251		0.0934803	-1.8749
										0.100781	-1.9666	-1.96536		0.0936584	-1.87825
										0.100959	-1.97835	-1.96823		0.0938365	-1.88163
										0.101137	-1.97845	-1.97113		0.0940145	-1.88504
										0.101315	-1.97523	-1.97404		0.0941926	-1.88847
										0.101493	-1.97467	-1.97697		0.0943707	-1.89193
										0.101671	-1.98711	-1.97992		0.0945487	-1.89542
										0.101849	-1.98108	-1.98289		0.0947268	-1.89893
										0.102028	-1.98038	-1.98581		0.0949048	-1.90248
										0.102206	-1.99146	-1.98837		0.0950829	-1.90605
										0.102384	-1.98972	-1.99094		0.095261	-1.90965
										0.102562	-1.99129	-1.99352		0.095439	-1.91329
										0.10274	-1.9931	-1.99612		0.0956171	-1.91695
										0.102918	-1.99793	-1.99874		0.0957952	-1.92064
										0.103096	-2.01005	-2.00138		0.0959733	-1.92437
										0.103274	-2.01328	-2.00402		0.0961513	-1.92787
										0.103452	-2.01104	-2.00669		0.0963294	-1.93134
										0.10363	-2.00691	-2.00937		0.0965075	-1.93485
										0.103808	-2.01695	-2.01207		0.0966855	-1.93838
										0.103986	-2.00261	-2.01479		0.0968636	-1.94194
										0.104164	-2.01952	-2.01752		0.0970417	-1.94554
										0.104342	-2.02113	-2.02027		0.0972197	-1.94916
										0.104521	-2.0242	-2.02304		0.0973978	-1.95281
										0.104699	-2.03111	-2.02582		0.0975759	-1.95649
										0.104877	-2.03351	-2.02862		0.0977539	-1.96021
										0.105055	-2.03934	-2.03144		0.097932	-1.96395
										0.105233	-2.04522	-2.03428		0.0981101	-1.96773
										0.105411	-2.03122	-2.03714		0.0982881	-1.97155
										0.105589	-2.05166	-2.04002		0.0984662	-1.97539
										0.105767	-2.04368	-2.04292		0.0986443	-1.97927
										0.105945	-2.02352	-2.04583		0.0988223	-1.98319
										0.106123	-2.03734	-2.04877		0.0990004	-1.98714
										0.106301	-2.05449	-2.05172		0.0991785	-1.99077
										0.106479	-2.04977	-2.0547		0.0993565	-1.99443
										0.106657	-2.06142	-2.0577		0.0995346	-1.99812
										0.106835	-2.0668	-2.06071		0.0997127	-2.00185
										0.107013	-2.0659	-2.06375		0.0998908	-2.0056
										0.107191	-2.07927	-2.06681		0.100069	-2.00939
										0.10737	-2.06637	-2.06989		0.100247	-2.01322
										0.107548	-2.07154	-2.073		0.100425	-2.01707
										0.107726	-2.07548	-2.07612		0.100603	-2.02096
										0.107904	-2.07316	-2.07927		0.100781	-2.02489
										0.108082	-2.09987	-2.08221		0.100959	-2.02885
										0.10826	-2.07922	-2.0849		0.101137	-2.03285
										0.108438	-2.08959	-2.0876		0.101315	-2.03689
										0.108616	-2.10287	-2.09032		0.101493	-2.04096
										0.108794	-2.09561	-2.09306		0.101671	-2.04507
										0.108972	-2.08702	-2.09582		0.101849	-2.04923
										0.10915	-2.09499	-2.09859		0.102028	-2.05336
										0.109328	-2.10859	-2.10138		0.102206	-2.05718
										0.109506	-2.10224	-2.10419		0.102384	-2.06104
										0.109685	-2.11952	-2.10702		0.102562	-2.06493
										0.109863	-2.11703	-2.10987		0.10274	-2.06885
										0.110041	-2.10867	-2.11273		0.102918	-2.07282
										0.110219	-2.11897	-2.11561		0.103096	-2.07682
										0.110397	-2.12472	-2.11852		0.103274	-2.08085
										0.110575	-2.12744	-2.12144		0.103452	-2.08493
										0.110753	-2.1247	-2.12438		0.10363	-2.08904
										0.110931	-2.12063	-2.12734		0.103808	-2.09319
										0.111109	-2.13635	-2.13033		0.103986	-2.09739
										0.111287	-2.12594	-2.13333		0.104164	-2.10162
										0.111465	-2.12717	-2.13636		0.104342	-2.10589
										0.111643	-2.11677	-2.1394		0.104521	-2.11021
										0.111821	-2.14504	-2.14247		0.104699	-2.11457
										0.111999	-2.14545	-2.14556		0.104877	-2.11898
										0.112177	-2.1369	-2.14867		0.105055	-2.12329
										0.112355	-2.1586	-2.1518		0.105233	-2.12731
										0.112533	-2.1567	-2.15496		0.105411	-2.13137
										0.112712	-2.17036	-2.15814		0.105589	-2.13548
										0.11289	-2.16592	-2.16134		0.105767	-2.13962
										0.113068	-2.17668	-2.16457		0.105945	-2.1438
										0.113246	-2.19118	-2.16782		0.106123	-2.14802
										0.113424	-2.14318	-2.17109		0.106301	-2.15229
										0.113602	-2.18236	-2.1744		0.106479	-2.15659
										0.11378	-2.16411	-2.17772		0.106657	-2.16094
										0.113958	-2.19236	-2.18107		0.106835	-2.16533
										0.114136	-2.16544	-2.18402		0.107013	-2.16977
										0.114314	-2.19943	-2.18684		0.107191	-2.17425
										0.114492	-2.17789	-2.18969		0.10737	-2.17878
										0.11467	-2.19499	-2.19256		0.107548	-2.18336
										0.114848	-2.18147	-2.19544		0.107726	-2.18799
										0.115027	-2.19254	-2.19835		0.107904	-2.19267
										0.115205	-2.19988	-2.20127		0.108082	-2.19715
										0.115383	-2.19078	-2.20421		0.10826	-2.20139
										0.115561	-2.21488	-2.20718		0.108438	-2.20567
										0.115739	-2.2241	-2.21016		0.108616	-2.20999
										0.115917	-2.22776	-2.21317		0.108794	-2.21436
										0.116095	-2.21397	-2.2162		0.108972	-2.21877
										0.116273	-2.23826	-2.21924		0.10915	-2.22323
										0.116451	-2.22321	-2.22231		0.109328	-2.22773
										0.116629	-2.2209	-2.2254		0.109506	-2.23228
										0.116807	-2.22856	-2.22852		0.109685	-2.23688
										0.116985	-2.22725	-2.23165		0.109863	-2.24153
										0.117163	-2.22743	-2.23481		0.110041	-2.24623
										0.117341	-2.24478	-2.23799		0.110219	-2.25098
										0.117519	-2.2632	-2.24119		0.110397	-2.25578
										0.117697	-2.23734	-2.24442		0.110575	-2.26064
										0.117876	-2.24843	-2.24768		0.110753	-2.26555
										0.118054	-2.26591	-2.25095		0.110931	-2.27051
										0.118232	-2.24303	-2.25425		0.111109	-2.27517
										0.11841	-2.25047	-2.25758		0.111287	-2.27963
										0.118588	-2.27952	-2.26093		0.111465	-2.28414
										0.118766	-2.25833	-2.26431		0.111643	-2.28869
										0.118944	-2.26881	-2.26772		0.111821	-2.2933
										0.119122	-2.27615	-2.27115		0.111999	-2.29795
										0.1193	-2.28	-2.27461		0.112177	-2.30266
										0.119478	-2.2668	-2.2781		0.112355	-2.30741
										0.119656	-2.25841	-2.28162		0.112533	-2.31222
										0.119834	-2.29238	-2.28516		0.112712	-2.31708
										0.120012	-2.30881	-2.28869		0.11289	-2.322
										0.120191	-2.2995	-2.29165		0.113068	-2.32697
										0.120369	-2.28756	-2.29463		0.113246	-2.33201
										0.120547	-2.28203	-2.29763		0.113424	-2.3371
										0.120725	-2.3022	-2.30065		0.113602	-2.34225
										0.120903	-2.30744	-2.3037		0.11378	-2.34746
										0.121081	-2.29585	-2.30676		0.113958	-2.35274
										0.121259	-2.29963	-2.30985		0.114136	-2.35754
										0.121437	-2.30565	-2.31295		0.114314	-2.36223
										0.121615	-2.3066	-2.31609		0.114492	-2.36698
										0.121793	-2.33158	-2.31924		0.11467	-2.37177
										0.121971	-2.32185	-2.32241		0.114848	-2.37662
										0.122149	-2.32878	-2.32561		0.115027	-2.38153
										0.122327	-2.32957	-2.32884		0.115205	-2.38649
										0.122505	-2.33106	-2.33209		0.115383	-2.3915
										0.122683	-2.30758	-2.33536		0.115561	-2.39658
										0.122861	-2.32106	-2.33866		0.115739	-2.40172
										0.123039	-2.33273	-2.34198		0.115917	-2.40692
										0.123218	-2.34131	-2.34532		0.116095	-2.41218
										0.123396	-2.35905	-2.3487		0.116273	-2.4175
										0.123574	-2.35029	-2.3521		0.116451	-2.42289
										0.123752	-2.33831	-2.35553		0.116629	-2.42835
										0.12393	-2.37132	-2.35898		0.116807	-2.43388
										0.124108	-2.3731	-2.36246		0.116985	-2.43948
										0.124286	-2.36873	-2.36597		0.117163	-2.44442
										0.124464	-2.38947	-2.36951		0.117341	-2.44934
										0.124642	-2.37444	-2.37308		0.117519	-2.45432
										0.12482	-2.37576	-2.37667		0.117697	-2.45936
										0.124998	-2.37698	-2.3803		0.117876	-2.46446
										0.125176	-2.36245	-2.38396		0.118054	-2.46962
										0.125354	-2.37974	-2.38765		0.118232	-2.47484
										0.125532	-2.39326	-2.39137		0.11841	-2.48012
										0.125711	-2.39466	-2.39512		0.118588	-2.48547
										0.125889	-2.41398	-2.39891		0.118766	-2.49088
										0.126067	-2.37805	-2.40245		0.118944	-2.49637
										0.126245	-2.40451	-2.40554		0.119122	-2.50192
										0.126423	-2.42625	-2.40866		0.1193	-2.50755
										0.126601	-2.41868	-2.4118		0.119478	-2.51325
										0.126779	-2.41557	-2.41497		0.119656	-2.51903
										0.126957	-2.4053	-2.41815		0.119834	-2.52488
										0.127135	-2.44721	-2.42137		0.120012	-2.53075
										0.127313	-2.4095	-2.4246		0.120191	-2.53584
										0.127491	-2.41573	-2.42786		0.120369	-2.54098
										0.127669	-2.45741	-2.43114		0.120547	-2.54619
										0.127847	-2.43873	-2.43445		0.120725	-2.55147
										0.128025	-2.46557	-2.43779		0.120903	-2.5568
										0.128203	-2.45642	-2.44115		0.121081	-2.56221
										0.128382	-2.42599	-2.44454		0.121259	-2.56768
										0.12856	-2.44212	-2.44795		0.121437	-2.57322
										0.128738	-2.45736	-2.45139		0.121615	-2.57884
										0.128916	-2.46877	-2.45486		0.121793	-2.58453
										0.129094	-2.5001	-2.45835		0.121971	-2.59029
										0.129272	-2.43063	-2.46187		0.122149	-2.59613
										0.12945	-2.45357	-2.46543		0.122327	-2.60205
										0.129628	-2.45863	-2.46901		0.122505	-2.60805
										0.129806	-2.45647	-2.47262		0.122683	-2.61414
										0.129984	-2.52575	-2.47626		0.122861	-2.62031
										0.130162	-2.45385	-2.47994		0.123039	-2.62634
										0.13034	-2.44384	-2.48364		0.123218	-2.63162
										0.130518	-2.48831	-2.48738		0.123396	-2.63697
										0.130696	-2.48824	-2.49114		0.123574	-2.64238
										0.130875	-2.47521	-2.49495		0.123752	-2.64786
										0.131053	-2.50739	-2.49878		0.12393	-2.65342
										0.131231	-2.52011	-2.50265		0.124108	-2.65904
										0.131409	-2.46253	-2.50655		0.124286	-2.66474
										0.131587	-2.53141	-2.51049		0.124464	-2.67051
										0.131765	-2.5379	-2.51447		0.124642	-2.67636
										0.131943	-2.52861	-2.51848		0.12482	-2.68229
										0.132121	-2.51615	-2.52194		0.124998	-2.68831
										0.132299	-2.54483	-2.52514		0.125176	-2.69441
										0.132477	-2.52139	-2.52836		0.125354	-2.70059
										0.132655	-2.53924	-2.53161		0.125532	-2.70687
										0.132833	-2.5072	-2.53489		0.125711	-2.71323
										0.133011	-2.51944	-2.53819		0.125889	-2.71969
										0.133189	-2.53279	-2.54151		0.126067	-2.7258
										0.133367	-2.55237	-2.54486		0.126245	-2.73122
										0.133546	-2.59693	-2.54824		0.126423	-2.73671
										0.133724	-2.54992	-2.55164		0.126601	-2.74228
										0.133902	-2.552	-2.55507		0.126779	-2.74792
										0.13408	-2.57997	-2.55853		0.126957	-2.75362
										0.134258	-2.5832	-2.56201		0.127135	-2.75941
										0.134436	-2.57028	-2.56552		0.127313	-2.76527
										0.134614	-2.57747	-2.56906		0.127491	-2.77122
										0.134792	-2.59363	-2.57263		0.127669	-2.77724
										0.13497	-2.60257	-2.57624		0.127847	-2.78336
										0.135148	-2.57031	-2.57986		0.128025	-2.78955
										0.135326	-2.59416	-2.58353		0.128203	-2.79584
										0.135504	-2.57193	-2.58722		0.128382	-2.80223
										0.135682	-2.61112	-2.59094		0.12856	-2.8087
										0.13586	-2.57859	-2.5947		0.128738	-2.81527
										0.136039	-2.54876	-2.59849		0.128916	-2.82195
										0.136216	-2.56393	-2.60231		0.129094	-2.828
										0.136395	-2.5895	-2.60616		0.129272	-2.83347
										0.136573	-2.60553	-2.61005		0.12945	-2.83901
										0.136751	-2.61941	-2.61398		0.129628	-2.84462
										0.136929	-2.58478	-2.61794		0.129806	-2.8503
										0.137107	-2.65498	-2.62194		0.129984	-2.85606
										0.137285	-2.59649	-2.62597		0.130162	-2.8619
										0.137463	-2.60315	-2.63004		0.13034	-2.86782
										0.137641	-2.61746	-2.63415		0.130518	-2.87382
										0.137819	-2.6481	-2.63831		0.130696	-2.8799
										0.137997	-2.65595	-2.64249		0.130875	-2.88607
										0.138175	-2.64167	-2.64572		0.131053	-2.89233
										0.138353	-2.65671	-2.64895		0.131231	-2.89868
										0.138531	-2.59221	-2.6522		0.131409	-2.90512
										0.13871	-2.64534	-2.65548		0.131587	-2.91166
										0.138888	-2.66252	-2.65879		0.131765	-2.9183
										0.139066	-2.65858	-2.66212		0.131943	-2.92505
										0.139244	-2.61291	-2.66547		0.132121	-2.93083
										0.139422	-2.65702	-2.66886		0.132299	-2.93618
										0.1396	-2.72811	-2.67226		0.132477	-2.9416
										0.139778	-2.67276	-2.6757		0.132655	-2.94709
										0.139956	-2.67298	-2.67916		0.132833	-2.95264
										0.140134	-2.69669	-2.68265		0.133011	-2.95827
										0.140312	-2.70088	-2.68617		0.133189	-2.96397
										0.14049	-2.70029	-2.68972		0.133367	-2.96975
										0.140668	-2.68442	-2.69329		0.133546	-2.97561
										0.140846	-2.68412	-2.6969		0.133724	-2.98155
										0.141024	-2.67145	-2.70054		0.133902	-2.98757
										0.141203	-2.7582	-2.7042		0.13408	-2.99367
										0.14138	-2.70191	-2.7079		0.134258	-2.99986
										0.141559	-2.69492	-2.71163		0.134436	-3.00614
										0.141737	-2.69385	-2.71539		0.134614	-3.01251
										0.141915	-2.71843	-2.71919		0.134792	-3.01898
										0.142093	-2.78009	-2.72302		0.13497	-3.02555
										0.142271	-2.70351	-2.72688		0.135148	-3.03076
										0.142449	-2.67524	-2.73078		0.135326	-3.03574
										0.142627	-2.71728	-2.73471		0.135504	-3.04078
										0.142805	-2.73999	-2.73868		0.135682	-3.04588
										0.142983	-2.75753	-2.74269		0.13586	-3.05103
										0.143161	-2.78456	-2.74673		0.136039	-3.05625
										0.143339	-2.76355	-2.75081		0.136216	-3.06153
										0.143517	-2.7757	-2.75493		0.136395	-3.06688
										0.143695	-2.73992	-2.75909		0.136573	-3.0723
										0.143873	-2.76924	-2.76329		0.136751	-3.07779
										0.144051	-2.75135	-2.76719		0.136929	-3.08334
										0.14423	-2.71152	-2.77028		0.137107	-3.08896
										0.144408	-2.78445	-2.77339		0.137285	-3.09466
										0.144586	-2.75595	-2.77653		0.137463	-3.10044
										0.144764	-2.78878	-2.77969		0.137641	-3.10629
										0.144942	-2.75744	-2.78287		0.137819	-3.11223
										0.14512	-2.73078	-2.78608		0.137997	-3.11824
										0.145298	-2.78866	-2.78931		0.138175	-3.12249
										0.145476	-2.87421	-2.79256		0.138353	-3.12676
										0.145654	-2.79416	-2.79584		0.138531	-3.13107
										0.145832	-2.79281	-2.79914		0.13871	-3.13542
										0.14601	-2.80603	-2.80247		0.138888	-3.13982
										0.146188	-2.76749	-2.80582		0.139066	-3.14426
										0.146366	-2.76953	-2.80921		0.139244	-3.14875
										0.146544	-2.81959	-2.81261		0.139422	-3.15328
										0.146723	-2.80778	-2.81605		0.1396	-3.15786
										0.146901	-2.81637	-2.81951		0.139778	-3.16249
										0.147079	-2.80755	-2.823		0.139956	-3.16717
										0.147257	-2.8522	-2.82652		0.140134	-3.1719
										0.147435	-2.77403	-2.83006		0.140312	-3.17669
										0.147613	-2.80564	-2.83364		0.14049	-3.18153
										0.147791	-2.88485	-2.83724		0.140668	-3.18641
										0.147969	-2.81928	-2.84088		0.140846	-3.19136
										0.148147	-2.81538	-2.84454		0.141024	-3.19611
										0.148325	-2.816	-2.84824		0.141203	-3.19925
										0.148503	-2.81104	-2.85197		0.14138	-3.20242
										0.148681	-2.86211	-2.85573		0.141559	-3.20562
										0.148859	-2.83049	-2.85953		0.141737	-3.20883
										0.149037	-2.88615	-2.86335		0.141915	-3.21207
										0.149216	-2.89887	-2.86722		0.142093	-3.21534
										0.149394	-2.88164	-2.87111		0.142271	-3.21863
										0.149572	-2.81	-2.87504		0.142449	-3.22194
										0.14975	-2.84471	-2.87901		0.142627	-3.22528
										0.149928	-2.90603	-2.88302		0.142805	-3.22865
										0.150106	-2.85729	-2.88627		0.142983	-3.23204
										0.150284	-2.87708	-2.88902		0.143161	-3.23546
										0.150462	-2.88535	-2.89178		0.143339	-3.2389
										0.15064	-2.82402	-2.89456		0.143517	-3.24238
										0.150818	-2.91965	-2.89736		0.143695	-3.24588
										0.150996	-2.97323	-2.90018		0.143873	-3.24941
										0.151174	-2.9164	-2.90301		0.144051	-3.25244
										0.151352	-2.84664	-2.90587		0.14423	-3.25421
										0.15153	-2.92839	-2.90874		0.144408	-3.25598
										0.151708	-2.87284	-2.91163		0.144586	-3.25776
										0.151887	-2.98023	-2.91455		0.144764	-3.25955
										0.152065	-2.96521	-2.91748		0.144942	-3.26134
										0.152243	-2.91519	-2.92043		0.14512	-3.26314
										0.152421	-2.96326	-2.9234		0.145298	-3.26495
										0.152599	-3.00804	-2.92639		0.145476	-3.26677
										0.152777	-2.98442	-2.9294		0.145654	-3.26859
										0.152955	-2.93495	-2.93244		0.145832	-3.27043
										0.153133	-2.8749	-2.93549		0.14601	-3.27227
										0.153311	-2.86036	-2.93857		0.146188	-3.27411
										0.153489	-2.88535	-2.94167		0.146366	-3.27597
										0.153667	-2.97382	-2.94479		0.146544	-3.27783
										0.153845	-2.96387	-2.94793		0.146723	-3.2797
										0.154023	-2.91788	-2.9511		0.146901	-3.28159
										0.154201	-2.96108	-2.95429		0.147079	-3.28277
										0.15438	-2.87627	-2.9575		0.147257	-3.28308
										0.154557	-2.94813	-2.96074		0.147435	-3.28338
										0.154736	-2.91433	-2.964		0.147613	-3.28369
										0.154914	-3.02391	-2.96728		0.147791	-3.28399
										0.155092	-2.90266	-2.97059		0.147969	-3.2843
										0.15527	-2.90712	-2.97393		0.148147	-3.2846
										0.155448	-2.97871	-2.97729		0.148325	-3.28491
										0.155626	-3.0326	-2.98068		0.148503	-3.28522
										0.155804	-2.98615	-2.9841		0.148681	-3.28552
										0.155982	-3.07901	-2.98754		0.148859	-3.28583
										0.15616	-2.99958	-2.9898		0.149037	-3.28614
										0.156338	-2.89015	-2.99195		0.149216	-3.28644
										0.156516	-3.02444	-2.9941		0.149394	-3.28675
										0.156694	-3.12239	-2.99626		0.149572	-3.28706
										0.156872	-3.05519	-2.99843		0.14975	-3.28737
										0.157051	-2.90781	-3.00062		0.149928	-3.28767
										0.157228	-3.06475	-3.00281		0.150106	-3.28723
										0.157407	-3.00225	-3.00502		0.150284	-3.28627
										0.157585	-3.0199	-3.00724		0.150462	-3.28531
										0.157763	-2.9727	-3.00947		0.15064	-3.28436
										0.157941	-2.99737	-3.01171		0.150818	-3.28341
										0.158119	-2.94121	-3.01396		0.150996	-3.28246
										0.158297	-3.02831	-3.01622		0.151174	-3.28151
										0.158475	-2.97795	-3.0185		0.151352	-3.28056
										0.158653	-2.9723	-3.02079		0.15153	-3.27962
										0.158831	-2.88673	-3.02309		0.151708	-3.27867
										0.159009	-3.07415	-3.0254		0.151887	-3.27773
										0.159187	-3.00155	-3.02772		0.152065	-3.2768
										0.159365	-3.00005	-3.03006		0.152243	-3.27586
										0.159543	-2.9492	-3.03241		0.152421	-3.27493
										0.159721	-3.03966	-3.03477		0.152599	-3.27399
										0.1599	-3.09143	-3.03715		0.152777	-3.27306
										0.160078	-3.09172	-3.03954		0.152955	-3.27214
										0.160256	-3.04383	-3.04194		0.153133	-3.27052
										0.160434	-2.98139	-3.04435		0.153311	-3.26867
										0.160612	-3.19441	-3.04678		0.153489	-3.26684
										0.16079	-3.00615	-3.04922		0.153667	-3.26501
										0.160968	-3.04638	-3.05168		0.153845	-3.26318
										0.161146	-3.08713	-3.05415		0.154023	-3.26137
										0.161324	-3.07637	-3.05663		0.154201	-3.25956
										0.161502	-3.03168	-3.05913		0.15438	-3.25776
										0.16168	-2.98676	-3.06164		0.154557	-3.25597
										0.161858	-3.05432	-3.06417		0.154736	-3.25419
										0.162036	-3.04138	-3.06646		0.154914	-3.25241
										0.162214	-3.11763	-3.06777		0.155092	-3.25064
										0.162392	-3.07875	-3.06909		0.15527	-3.24888
										0.162571	-3.10167	-3.0704		0.155448	-3.24712
										0.162749	-3.16991	-3.07173		0.155626	-3.24537
										0.162927	-3.07726	-3.07305		0.155804	-3.24363
										0.163105	-3.05717	-3.07438		0.155982	-3.2419
										0.163283	-3.15512	-3.07572		0.15616	-3.23962
										0.163461	-2.99106	-3.07706		0.156338	-3.23729
										0.163639	-3.14644	-3.0784		0.156516	-3.23497
										0.163817	-3.03706	-3.07974		0.156694	-3.23267
										0.163995	-3.04629	-3.0811		0.156872	-3.23038
										0.164173	-3.1575	-3.08245		0.157051	-3.2281
										0.164351	-3.0641	-3.08381		0.157228	-3.22583
										0.164529	-3.09485	-3.08517		0.157407	-3.22357
										0.164707	-3.03493	-3.08654		0.157585	-3.22133
										0.164885	-3.29251	-3.08791		0.157763	-3.2191
										0.165064	-3.05801	-3.08929		0.157941	-3.21687
										0.165242	-3.05972	-3.09067		0.158119	-3.21466
										0.16542	-3.00075	-3.09206		0.158297	-3.21247
										0.165598	-3.2025	-3.09345		0.158475	-3.21028
										0.165776	-3.03048	-3.09484		0.158653	-3.2081
										0.165954	-3.08198	-3.09624		0.158831	-3.20593
										0.166132	-3.09819	-3.09764		0.159009	-3.20376
										0.16631	-2.97184	-3.09905		0.159187	-3.20126
										0.166488	-3.14105	-3.10046		0.159365	-3.19877
										0.166666	-3.14756	-3.10188		0.159543	-3.19629
										0.166844	-3.27642	-3.1033		0.159721	-3.19383
										0.167022	-3.12075	-3.10473		0.1599	-3.19139
										0.1672	-3.09762	-3.10616		0.160078	-3.18895
										0.167378	-3.09707	-3.1076		0.160256	-3.18653
										0.167556	-3.12917	-3.10904		0.160434	-3.18413
										0.167735	-3.04143	-3.11048		0.160612	-3.18174
										0.167913	-2.97721	-3.11193		0.16079	-3.17936
										0.168091	-3.08304	-3.1129		0.160968	-3.17699
										0.168269	-3.14352	-3.11339		0.161146	-3.17464
										0.168447	-3.08637	-3.11388		0.161324	-3.17229
										0.168625	-3.19963	-3.11437		0.161502	-3.16997
										0.168803	-3.0985	-3.11486		0.16168	-3.16765
										0.168981	-3.13605	-3.11535		0.161858	-3.16535
										0.169159	-3.20959	-3.11585		0.162036	-3.16302
										0.169337	-3.10354	-3.11634		0.162214	-3.16058
										0.169515	-3.24676	-3.11684		0.162392	-3.15815
										0.169693	-3.0828	-3.11733		0.162571	-3.15573
										0.169871	-3.14091	-3.11783		0.162749	-3.15333
										0.170049	-3.05301	-3.11832		0.162927	-3.15094
										0.170228	-3.09745	-3.11882		0.163105	-3.14856
										0.170405	-3.09757	-3.11932		0.163283	-3.1462
										0.170584	-3.13562	-3.11981		0.163461	-3.14385
										0.170762	-3.14846	-3.12031		0.163639	-3.14151
										0.17094	-3.01941	-3.12081		0.163817	-3.13919
										0.171118	-3.10547	-3.12131		0.163995	-3.13687
										0.171296	-3.07905	-3.12181		0.164173	-3.13457
										0.171474	-3.0789	-3.12231		0.164351	-3.13228
										0.171652	-3.0661	-3.12281		0.164529	-3.13001
										0.17183	-3.08552	-3.12332		0.164707	-3.12774
										0.172008	-3.09157	-3.12382		0.164885	-3.12549
										0.172186	-3.05749	-3.12432		0.165064	-3.12324
										0.172364	-3.15827	-3.12483		0.165242	-3.12099
										0.172542	-3.123	-3.12533		0.16542	-3.11874
										0.17272	-3.1353	-3.12583		0.165598	-3.11652
										0.172899	-3.19397	-3.12634		0.165776	-3.1143
										0.173077	-3.26024	-3.12685		0.165954	-3.11209
										0.173255	-3.11334	-3.12735		0.166132	-3.1099
										0.173433	-3.21458	-3.12786		0.16631	-3.10771
										0.173611	-3.08545	-3.12837		0.166488	-3.10554
										0.173789	-3.11472	-3.12888		0.166666	-3.10338
										0.173967	-3.16237	-3.12938		0.166844	-3.10123
										0.174145	-3.06908	-3.12941		0.167022	-3.09908
										0.174323	-3.2232	-3.12933		0.1672	-3.09695
										0.174501	-3.27438	-3.12924		0.167378	-3.09483
										0.174679	-3.0551	-3.12916		0.167556	-3.09272
										0.174857	-3.26618	-3.12908		0.167735	-3.09062
										0.175035	-3.14649	-3.12899		0.167913	-3.08853
										0.175213	-3.10191	-3.12891		0.168091	-3.08649
										0.175391	-3.17708	-3.12882		0.168269	-3.0845
										0.175569	-3.15898	-3.12874		0.168447	-3.08252
										0.175748	-3.07912	-3.12866		0.168625	-3.08055
										0.175926	-3.01356	-3.12857		0.168803	-3.07858
										0.176104	-3.18922	-3.12849		0.168981	-3.07663
										0.176282	-3.24937	-3.12841		0.169159	-3.07468
										0.17646	-3.19791	-3.12832		0.169337	-3.07274
										0.176638	-3.15348	-3.12824		0.169515	-3.07081
										0.176816	-3.24547	-3.12815		0.169693	-3.06889
										0.176994	-3.16986	-3.12807		0.169871	-3.06698
										0.177172	-3.03767	-3.12799		0.170049	-3.06507
										0.17735	-3.07735	-3.1279		0.170228	-3.06317
										0.177528	-3.11583	-3.12782		0.170405	-3.06129
										0.177706	-3.11909	-3.12774		0.170584	-3.05941
										0.177884	-3.09316	-3.12765		0.170762	-3.05753
										0.178063	-3.11233	-3.12757		0.17094	-3.05567
										0.17824	-3.13499	-3.12749		0.171118	-3.05391
										0.178419	-3.11708	-3.1274		0.171296	-3.05221
										0.178597	-3.20259	-3.12732		0.171474	-3.05052
										0.178775	-3.12956	-3.12724		0.171652	-3.04883
										0.178953	-3.07056	-3.12715		0.17183	-3.04715
										0.179131	-3.07717	-3.12707		0.172008	-3.04547
										0.179309	-3.21984	-3.12699		0.172186	-3.0438
										0.179487	-3.1448	-3.1269		0.172364	-3.04214
										0.179665	-3.00705	-3.12682		0.172542	-3.04048
										0.179843	-3.1958	-3.12673		0.17272	-3.03883
										0.180021	-3.08917	-3.12661		0.172899	-3.03719
										0.180199	-3.14838	-3.12619		0.173077	-3.03555
										0.180377	-3.21586	-3.12576		0.173255	-3.03392
										0.180555	-3.09787	-3.12534		0.173433	-3.0323
										0.180733	-3.0075	-3.12491		0.173611	-3.03068
										0.180912	-3.18959	-3.12449		0.173789	-3.02906
										0.18109	-3.05832	-3.12406		0.173967	-3.02746
										0.181268	-3.14202	-3.12364		0.174145	-3.02601
										0.181446	-3.15023	-3.12322		0.174323	-3.02461
										0.181624	-3.1249	-3.1228		0.174501	-3.02321
										0.181802	-3.2364	-3.12238		0.174679	-3.02181
										0.18198	-3.30258	-3.12195		0.174857	-3.02042
										0.182158	-3.21888	-3.12153		0.175035	-3.01904
										0.182336	-3.1267	-3.12111		0.175213	-3.01766
										0.182514	-3.17854	-3.12069		0.175391	-3.01628
										0.182692	-3.15227	-3.12027		0.175569	-3.01491
										0.18287	-3.16997	-3.11985		0.175748	-3.01354
										0.183048	-3.16717	-3.11943		0.175926	-3.01217
										0.183226	-3.08654	-3.11902		0.176104	-3.01081
										0.183404	-3.21749	-3.1186		0.176282	-3.00946
										0.183583	-3.19963	-3.11818		0.17646	-3.00811
										0.183761	-3.25269	-3.11776		0.176638	-3.00676
										0.183939	-3.28289	-3.11735		0.176816	-3.00542
										0.184117	-3.19533	-3.11693		0.176994	-3.00408
										0.184295	-3.0777	-3.11651		0.177172	-3.00296
										0.184473	-3.093	-3.1161		0.17735	-3.00185
										0.184651	-3.14597	-3.11568		0.177528	-3.00074
										0.184829	-3.06074	-3.11527		0.177706	-2.99963
										0.185007	-3.10861	-3.11485		0.177884	-2.99853
										0.185185	-3.09625	-3.11444		0.178063	-2.99743
										0.185363	-3.27325	-3.11403		0.17824	-2.99633
										0.185541	-3.06362	-3.11361		0.178419	-2.99524
										0.185719	-3.1133	-3.1132		0.178597	-2.99415
										0.185897	-3.11625	-3.11279		0.178775	-2.99306
										0.186076	-3.12155	-3.11237		0.178953	-2.99197
										0.186254	-3.1352	-3.11194		0.179131	-2.99089
										0.186432	-3.15964	-3.11152		0.179309	-2.98981
										0.18661	-3.14731	-3.11109		0.179487	-2.98873
										0.186788	-3.05248	-3.11067		0.179665	-2.98766
										0.186966	-3.15381	-3.11024		0.179843	-2.98659
										0.187144	-3.11619	-3.10982		0.180021	-2.98554
										0.187322	-3.0784	-3.10939		0.180199	-2.98471
										0.1875	-3.05733	-3.10897		0.180377	-2.98388
										0.187678	-3.13972	-3.10855		0.180555	-2.98306
										0.187856	-3.1331	-3.10812		0.180733	-2.98223
										0.188034	-3.16943	-3.1077		0.180912	-2.98141
										0.188212	-3.1939	-3.10728		0.18109	-2.98058
										0.18839	-3.04675	-3.10686		0.181268	-2.97976
										0.188568	-3.14136	-3.10644		0.181446	-2.97894
										0.188747	-3.12552	-3.10602		0.181624	-2.97813
										0.188925	-3.2757	-3.1056		0.181802	-2.97731
										0.189103	-3.09904	-3.10518		0.18198	-2.97649
										0.189281	-3.25984	-3.10476		0.182158	-2.97568
										0.189459	-3.10671	-3.10434		0.182336	-2.97487
										0.189637	-3.22694	-3.10392		0.182514	-2.97406
										0.189815	-3.18232	-3.1035		0.182692	-2.97325
										0.189993	-3.04728	-3.10308		0.18287	-2.97244
										0.190171	-3.12836	-3.10266		0.183048	-2.9717
										0.190349	-3.20899	-3.10225		0.183226	-2.97114
										0.190527	-3.07559	-3.10183		0.183404	-2.97058
										0.190705	-3.15202	-3.10141		0.183583	-2.97002
										0.190883	-3.12908	-3.101		0.183761	-2.96946
										0.191061	-3.04428	-3.10058		0.183939	-2.9689
										0.19124	-3.10909	-3.10017		0.184117	-2.96834
										0.191417	-3.13384	-3.09975		0.184295	-2.96779
										0.191596	-3.21503	-3.09934		0.184473	-2.96723
										0.191774	-3.09892	-3.09893		0.184651	-2.96667
										0.191952	-3.08645	-3.09851		0.184829	-2.96612
										0.19213	-3.26658	-3.09817		0.185007	-2.96556
										0.192308	-2.96484	-3.09786		0.185185	-2.96501
										0.192486	-3.04827	-3.09755		0.185363	-2.96446
										0.192664	-3.32138	-3.09724		0.185541	-2.9639
										0.192842	-3.16726	-3.09694		0.185719	-2.96335
										0.19302	-3.05116	-3.09663		0.185897	-2.9628
										0.193198	-3.2176	-3.09632		0.186076	-2.96235
										0.193376	-3.1387	-3.09601		0.186254	-2.96204
										0.193554	-3.09793	-3.0957		0.186432	-2.96174
										0.193732	-3.24304	-3.09539		0.18661	-2.96143
										0.193911	-3.10764	-3.09508		0.186788	-2.96112
										0.194088	-3.06277	-3.09478		0.186966	-2.96081
										0.194267	-3.0522	-3.09447		0.187144	-2.9605
										0.194445	-3.08258	-3.09416		0.187322	-2.9602
										0.194623	-3.1084	-3.09385		0.1875	-2.95989
										0.194801	-3.1672	-3.09355		0.187678	-2.95958
										0.194979	-3.1107	-3.09324		0.187856	-2.95928
										0.195157	-3.15274	-3.09293		0.188034	-2.95897
										0.195335	-3.12702	-3.09263		0.188212	-2.95866
										0.195513	-3.30052	-3.09232		0.18839	-2.95836
										0.195691	-3.07603	-3.09202		0.188568	-2.95805
										0.195869	-3.11395	-3.09171		0.188747	-2.95775
										0.196047	-3.06472	-3.0914		0.188925	-2.95744
										0.196225	-3.14154	-3.0911		0.189103	-2.95727
										0.196403	-3.07158	-3.09079		0.189281	-2.9572
										0.196581	-3.13895	-3.09049		0.189459	-2.95713
										0.19676	-3.13727	-3.09018		0.189637	-2.95706
										0.196938	-3.04776	-3.08988		0.189815	-2.95699
										0.197116	-2.98583	-3.08958		0.189993	-2.95692
										0.197294	-3.12921	-3.08927		0.190171	-2.95685
										0.197472	-3.10704	-3.08897		0.190349	-2.95678
										0.19765	-3.15931	-3.08866		0.190527	-2.95671
										0.197828	-3.08416	-3.08836		0.190705	-2.95664
										0.198006	-2.96	-3.08806		0.190883	-2.95657
										0.198184	-3.12763	-3.08794		0.191061	-2.9565
										0.198362	-3.11144	-3.08782		0.19124	-2.95643
										0.19854	-3.138	-3.0877		0.191417	-2.95636
										0.198718	-3.13152	-3.08758		0.191596	-2.95629
										0.198896	-3.00367	-3.08745		0.191774	-2.95622
										0.199074	-3.02778	-3.08733		0.191952	-2.95615
										0.199252	-3.10578	-3.08721		0.19213	-2.95624
										0.199431	-3.11253	-3.08709		0.192308	-2.95639
										0.199609	-3.06113	-3.08697		0.192486	-2.95654
										0.199787	-3.087	-3.08685		0.192664	-2.9567
										0.199965	-3.11035	-3.08672		0.192842	-2.95685
										0.200143	-3.04656	-3.0866		0.19302	-2.957
										0.200321	-3.10808	-3.08648		0.193198	-2.95716
										0.200499	-3.19164	-3.08636		0.193376	-2.95731
										0.200677	-3.02362	-3.08624		0.193554	-2.95746
										0.200855	-3.20688	-3.08612		0.193732	-2.95761
										0.201033	-3.09072	-3.08599		0.193911	-2.95777
										0.201211	-3.0608	-3.08587		0.194088	-2.95792
										0.201389	-3.02282	-3.08575		0.194267	-2.95807
										0.201567	-3.04083	-3.08563		0.194445	-2.95823
										0.201745	-3.122	-3.08551		0.194623	-2.95838
										0.201924	-3.08227	-3.08539		0.194801	-2.95853
										0.202102	-3.00156	-3.08527		0.194979	-2.95869
										0.20228	-3.0739	-3.08514		0.195157	-2.95902
										0.202458	-3.18271	-3.08502		0.195335	-2.95939
										0.202636	-3.14905	-3.0849		0.195513	-2.95975
										0.202814	-3.04265	-3.08478		0.195691	-2.96011
										0.202992	-3.02497	-3.08466		0.195869	-2.96047
										0.20317	-3.05755	-3.08454		0.196047	-2.96083
										0.203348	-3.08275	-3.08442		0.196225	-2.9612
										0.203526	-3.02114	-3.0843		0.196403	-2.96156
										0.203704	-3.0502	-3.08417		0.196581	-2.96192
										0.203882	-3.14536	-3.08405		0.19676	-2.96228
										0.20406	-3.17613	-3.08401		0.196938	-2.96265
										0.204238	-3.13615	-3.08412		0.197116	-2.96301
										0.204417	-3.22143	-3.08422		0.197294	-2.96338
										0.204595	-3.00019	-3.08433		0.197472	-2.96374
										0.204773	-3.08584	-3.08443		0.19765	-2.96411
										0.204951	-3.02754	-3.08454		0.197828	-2.96447
										0.205129	-3.13356	-3.08464		0.198006	-2.96484
										0.205307	-3.1872	-3.08475		0.198184	-2.9654
										0.205485	-3.05204	-3.08486		0.198362	-2.96596
										0.205663	-3.23272	-3.08496		0.19854	-2.96651
										0.205841	-3.13989	-3.08507		0.198718	-2.96707
										0.206019	-3.21731	-3.08517		0.198896	-2.96763
										0.206197	-3.08469	-3.08528		0.199074	-2.96818
										0.206375	-3.27415	-3.08539		0.199252	-2.96874
										0.206553	-2.98461	-3.08549		0.199431	-2.9693
										0.206731	-3.01672	-3.0856		0.199609	-2.96986
										0.206909	-3.1859	-3.0857		0.199787	-2.97042
										0.207088	-3.06654	-3.08581		0.199965	-2.97099
										0.207265	-3.10385	-3.08592		0.200143	-2.97155
										0.207444	-3.0331	-3.08602		0.200321	-2.97211
										0.207622	-3.07003	-3.08613		0.200499	-2.97268
										0.2078	-3.04957	-3.08623		0.200677	-2.97324
										0.207978	-3.08153	-3.08634		0.200855	-2.97381
										0.208156	-2.98185	-3.08645		0.201033	-2.9744
										0.208334	-3.10545	-3.08655		0.201211	-2.97514
										0.208512	-2.93979	-3.08666		0.201389	-2.97588
										0.20869	-3.10665	-3.08677		0.201567	-2.97661
										0.208868	-3.04015	-3.08687		0.201745	-2.97735
										0.209046	-3.00698	-3.08698		0.201924	-2.97809
										0.209224	-3.16047	-3.08708		0.202102	-2.97883
										0.209402	-3.11236	-3.08719		0.20228	-2.97957
										0.20958	-3.10273	-3.0873		0.202458	-2.98032
										0.209758	-3.04596	-3.0874		0.202636	-2.98106
										0.209937	-3.11751	-3.08751		0.202814	-2.98181
										0.210115	-3.05358	-3.08773		0.202992	-2.98255
										0.210293	-3.0983	-3.08801		0.20317	-2.9833
										0.210471	-3.05519	-3.08828		0.203348	-2.98405
										0.210649	-3.20277	-3.08856		0.203526	-2.9848
										0.210827	-3.09353	-3.08884		0.203704	-2.98556
										0.211005	-3.04756	-3.08912		0.203882	-2.98631
										0.211183	-3.14915	-3.0894		0.20406	-2.98711
										0.211361	-3.06534	-3.08968		0.204238	-2.98801
										0.211539	-3.28224	-3.08996		0.204417	-2.98892
										0.211717	-3.16432	-3.09024		0.204595	-2.98982
										0.211895	-3.0118	-3.09052		0.204773	-2.99073
										0.212073	-3.03841	-3.0908		0.204951	-2.99163
										0.212252	-3.04616	-3.09108		0.205129	-2.99254
										0.212429	-3.1095	-3.09136		0.205307	-2.99345
										0.212608	-3.14185	-3.09164		0.205485	-2.99437
										0.212786	-3.16806	-3.09192		0.205663	-2.99528
										0.212964	-3.04929	-3.0922		0.205841	-2.9962
										0.213142	-3.06573	-3.09249		0.206019	-2.99712
										0.21332	-3.06266	-3.09277		0.206197	-2.99804
										0.213498	-3.06453	-3.09305		0.206375	-2.99896
										0.213676	-3.09765	-3.09333		0.206553	-2.99989
										0.213854	-3.01738	-3.09361		0.206731	-3.00082
										0.214032	-3.07946	-3.09389		0.206909	-3.00175
										0.21421	-3.13114	-3.09418		0.207088	-3.00273
										0.214388	-3.13855	-3.09446		0.207265	-3.00378
										0.214566	-3.1998	-3.09474		0.207444	-3.00484
										0.214744	-3.09914	-3.09503		0.207622	-3.00589
										0.214922	-3.06867	-3.09531		0.2078	-3.00695
										0.215101	-3.13529	-3.09559		0.207978	-3.00801
										0.215279	-3.12725	-3.09588		0.208156	-3.00908
										0.215457	-3.12242	-3.09616		0.208334	-3.01014
										0.215635	-3.10445	-3.09644		0.208512	-3.01121
										0.215813	-3.0964	-3.09673		0.20869	-3.01228
										0.215991	-3.04804	-3.09701		0.208868	-3.01336
										0.216169	-3.17396	-3.09746		0.209046	-3.01444
										0.216347	-3.12878	-3.09791		0.209224	-3.01552
										0.216525	-3.12113	-3.09836		0.209402	-3.0166
										0.216703	-3.03079	-3.09882		0.20958	-3.01768
										0.216881	-3.23699	-3.09927		0.209758	-3.01877
										0.217059	-3.02412	-3.09973		0.209937	-3.01986
										0.217237	-3.07544	-3.10018		0.210115	-3.02101
										0.217415	-3.12392	-3.10064		0.210293	-3.0222
										0.217593	-3.16381	-3.1011		0.210471	-3.02339
										0.217772	-3.07829	-3.10155		0.210649	-3.02458
										0.21795	-3.14502	-3.10201		0.210827	-3.02578
										0.218128	-3.0559	-3.10247		0.211005	-3.02698
										0.218306	-3.17117	-3.10293		0.211183	-3.02818
										0.218484	-3.07669	-3.10339		0.211361	-3.02938
										0.218662	-3.00412	-3.10385		0.211539	-3.03059
										0.21884	-3.11795	-3.10431		0.211717	-3.0318
										0.219018	-3.15834	-3.10477		0.211895	-3.03302
										0.219196	-2.9768	-3.10523		0.212073	-3.03424
										0.219374	-2.9781	-3.10569		0.212252	-3.03546
										0.219552	-3.08233	-3.10615		0.212429	-3.03669
										0.21973	-3.13759	-3.10661		0.212608	-3.03792
										0.219908	-3.09392	-3.10708		0.212786	-3.03915
										0.220086	-3.18823	-3.10754		0.212964	-3.04039
										0.220265	-3.08667	-3.10801		0.213142	-3.04168
										0.220443	-3.02701	-3.10847		0.21332	-3.04298
										0.220621	-3.01916	-3.10893		0.213498	-3.04429
										0.220799	-3.13822	-3.1094		0.213676	-3.0456
										0.220977	-3.00392	-3.10987		0.213854	-3.04692
										0.221155	-3.09124	-3.11033		0.214032	-3.04824
										0.221333	-3.07246	-3.1108		0.21421	-3.04956
										0.221511	-3.1486	-3.11127		0.214388	-3.05089
										0.221689	-3.13184	-3.11174		0.214566	-3.05222
										0.221867	-3.14332	-3.1122		0.214744	-3.05356
										0.222045	-3.01399	-3.1127		0.214922	-3.0549
										0.222223	-3.01649	-3.11328		0.215101	-3.05624
										0.222401	-3.09546	-3.11387		0.215279	-3.05759
										0.222579	-2.96783	-3.11445		0.215457	-3.05894
										0.222757	-3.09391	-3.11503		0.215635	-3.0603
										0.222936	-3.15422	-3.11562		0.215813	-3.06166
										0.223114	-3.09043	-3.1162		0.215991	-3.06303
										0.223292	-3.2004	-3.11679		0.216169	-3.06443
										0.22347	-3.11514	-3.11738		0.216347	-3.06583
										0.223648	-3.19479	-3.11796		0.216525	-3.06724
										0.223826	-3.13494	-3.11855		0.216703	-3.06865
										0.224004	-3.22154	-3.11914		0.216881	-3.07007
										0.224182	-3.15601	-3.11973		0.217059	-3.07149
										0.22436	-3.03257	-3.12032		0.217237	-3.07292
										0.224538	-3.12829	-3.12092		0.217415	-3.07435
										0.224716	-3.16242	-3.12151		0.217593	-3.07578
										0.224894	-3.26769	-3.1221		0.217772	-3.07723
										0.225072	-3.07034	-3.1227		0.21795	-3.07867
										0.22525	-3.11556	-3.12329		0.218128	-3.08012
										0.225429	-3.05978	-3.12389		0.218306	-3.08158
										0.225606	-3.00605	-3.12448		0.218484	-3.08304
										0.225785	-3.19308	-3.12508		0.218662	-3.0845
										0.225963	-3.13606	-3.12568		0.21884	-3.08597
										0.226141	-3.00981	-3.12628		0.219018	-3.08745
										0.226319	-3.02727	-3.12688		0.219196	-3.08893
										0.226497	-2.99908	-3.12748		0.219374	-3.09041
										0.226675	-3.05966	-3.12808		0.219552	-3.09189
										0.226853	-3.08899	-3.12869		0.21973	-3.09339
										0.227031	-3.09776	-3.12929		0.219908	-3.09489
										0.227209	-3.20429	-3.12989		0.220086	-3.09639
										0.227387	-3.11564	-3.1305		0.220265	-3.0979
										0.227565	-3.21593	-3.13111		0.220443	-3.09941
										0.227743	-3.07843	-3.13171		0.220621	-3.10093
										0.227921	-3.21139	-3.13232		0.220799	-3.10245
										0.2281	-3.22437	-3.13297		0.220977	-3.10398
										0.228277	-3.17058	-3.13365		0.221155	-3.10552
										0.228456	-3.15256	-3.13433		0.221333	-3.10706
										0.228634	-3.20265	-3.13501		0.221511	-3.1086
										0.228812	-3.03194	-3.1357		0.221689	-3.11015
										0.22899	-3.11966	-3.13638		0.221867	-3.11171
										0.229168	-3.05603	-3.13707		0.222045	-3.11326
										0.229346	-3.10774	-3.13776		0.222223	-3.11479
										0.229524	-3.1214	-3.13845		0.222401	-3.11633
										0.229702	-3.12189	-3.13914		0.222579	-3.11788
										0.22988	-3.02903	-3.13983		0.222757	-3.11942
										0.230058	-3.08026	-3.14052		0.222936	-3.12098
										0.230236	-3.07767	-3.14121		0.223114	-3.12254
										0.230414	-3.16656	-3.14191		0.223292	-3.1241
										0.230592	-3.18254	-3.1426		0.22347	-3.12568
										0.23077	-3.14548	-3.1433		0.223648	-3.12725
										0.230949	-3.02929	-3.14399		0.223826	-3.12884
										0.231127	-3.13966	-3.14469		0.224004	-3.13042
										0.231305	-3.14239	-3.14539		0.224182	-3.13202
										0.231483	-3.10448	-3.14609		0.22436	-3.13362
										0.231661	-3.09005	-3.1468		0.224538	-3.13522
										0.231839	-3.03834	-3.1475		0.224716	-3.13684
										0.232017	-3.12696	-3.1482		0.224894	-3.13845
										0.232195	-3.05627	-3.14891		0.225072	-3.14005
										0.232373	-3.05376	-3.14961		0.22525	-3.14161
										0.232551	-3.09256	-3.15032		0.225429	-3.14318
										0.232729	-3.175	-3.15103		0.225606	-3.14475
										0.232907	-3.10779	-3.15174		0.225785	-3.14633
										0.233085	-3.08043	-3.15245		0.225963	-3.14792
										0.233263	-3.16301	-3.15316		0.226141	-3.14951
										0.233441	-3.0746	-3.15388		0.226319	-3.1511
										0.23362	-3.13034	-3.15459		0.226497	-3.15271
										0.233798	-3.17841	-3.15531		0.226675	-3.15431
										0.233976	-3.14565	-3.15603		0.226853	-3.15593
										0.234154	-3.17807	-3.15679		0.227031	-3.15755
										0.234332	-3.13686	-3.15756		0.227209	-3.15917
										0.23451	-3.08513	-3.15833		0.227387	-3.16081
										0.234688	-3.2028	-3.1591		0.227565	-3.16244
										0.234866	-3.1238	-3.15987		0.227743	-3.16409
										0.235044	-3.13886	-3.16065		0.227921	-3.16574
										0.235222	-3.2173	-3.16142		0.2281	-3.16734
										0.2354	-3.15371	-3.1622		0.228277	-3.1689
										0.235578	-3.29877	-3.16298		0.228456	-3.17047
										0.235756	-3.25624	-3.16376		0.228634	-3.17205
										0.235934	-3.13621	-3.16454		0.228812	-3.17363
										0.236113	-3.13614	-3.16532		0.22899	-3.17521
										0.236291	-3.13464	-3.16611		0.229168	-3.17681
										0.236469	-3.14668	-3.16689		0.229346	-3.1784
										0.236647	-3.14673	-3.16768		0.229524	-3.18001
										0.236825	-3.18084	-3.16847		0.229702	-3.18162
										0.237003	-3.16564	-3.16926		0.22988	-3.18323
										0.237181	-3.16716	-3.17005		0.230058	-3.18485
										0.237359	-2.99772	-3.17084		0.230236	-3.18648
										0.237537	-3.08547	-3.17164		0.230414	-3.18811
										0.237715	-3.18583	-3.17243		0.230592	-3.18975
										0.237893	-3.08029	-3.17323		0.23077	-3.1914
										0.238071	-3.08411	-3.17403		0.230949	-3.19305
										0.238249	-3.05782	-3.17483		0.231127	-3.19462
										0.238427	-3.09659	-3.17563		0.231305	-3.19615
										0.238605	-3.24643	-3.17643		0.231483	-3.19769
										0.238784	-3.22573	-3.17724		0.231661	-3.19924
										0.238962	-3.25381	-3.17804		0.231839	-3.20079
										0.23914	-3.24658	-3.17885		0.232017	-3.20234
										0.239318	-3.11791	-3.17966		0.232195	-3.2039
										0.239496	-3.17861	-3.18047		0.232373	-3.20547
										0.239674	-3.14422	-3.18128		0.232551	-3.20704
										0.239852	-3.18267	-3.1821		0.232729	-3.20862
										0.24003	-3.18614	-3.18292		0.232907	-3.21021
										0.240208	-3.32559	-3.18376		0.233085	-3.2118
										0.240386	-3.17895	-3.18461		0.233263	-3.21339
										0.240564	-3.09721	-3.18545		0.233441	-3.21499
										0.240742	-3.26188	-3.1863		0.23362	-3.2166
										0.24092	-3.2081	-3.18715		0.233798	-3.21822
										0.241098	-3.1396	-3.188		0.233976	-3.21984
										0.241277	-3.13722	-3.18886		0.234154	-3.22133
										0.241454	-3.08138	-3.18971		0.234332	-3.2228
										0.241633	-3.19852	-3.19057		0.23451	-3.22428
										0.241811	-3.06775	-3.19142		0.234688	-3.22576
										0.241989	-3.12282	-3.19228		0.234866	-3.22725
										0.242167	-3.13901	-3.19315		0.235044	-3.22874
										0.242345	-3.20608	-3.19401		0.235222	-3.23024
										0.242523	-3.17892	-3.19487		0.2354	-3.23174
										0.242701	-3.08204	-3.19574		0.235578	-3.23325
										0.242879	-3.16117	-3.19661		0.235756	-3.23477
										0.243057	-3.14587	-3.19748		0.235934	-3.23628
										0.243235	-3.27101	-3.19835		0.236113	-3.23781
										0.243413	-3.31574	-3.19923		0.236291	-3.23934
										0.243591	-3.26562	-3.2001		0.236469	-3.24088
										0.243769	-3.17973	-3.20098		0.236647	-3.24242
										0.243948	-3.14042	-3.20186		0.236825	-3.24396
										0.244126	-3.05667	-3.20274		0.237003	-3.24551
										0.244304	-3.1759	-3.20362		0.237181	-3.24689
										0.244482	-3.32332	-3.20451		0.237359	-3.24827
										0.24466	-3.18701	-3.20539		0.237537	-3.24965
										0.244838	-3.19849	-3.20628		0.237715	-3.25104
										0.245016	-3.21098	-3.20717		0.237893	-3.25243
										0.245194	-3.10831	-3.20806		0.238071	-3.25383
										0.245372	-3.10205	-3.20895		0.238249	-3.25523
										0.24555	-3.2274	-3.20985		0.238427	-3.25664
										0.245728	-3.16538	-3.21075		0.238605	-3.25805
										0.245906	-3.11307	-3.21165		0.238784	-3.25947
										0.246084	-3.06189	-3.21254		0.238962	-3.26089
										0.246262	-3.2459	-3.21343		0.23914	-3.26232
										0.24644	-3.1513	-3.21432		0.239318	-3.26374
										0.246618	-3.2367	-3.21521		0.239496	-3.26518
										0.246797	-3.23582	-3.2161		0.239674	-3.26662
										0.246975	-3.15331	-3.217		0.239852	-3.26806
										0.247153	-3.26259	-3.2179		0.24003	-3.26948
										0.247331	-3.32666	-3.2188		0.240208	-3.27073
										0.247509	-3.29686	-3.2197		0.240386	-3.27199
										0.247687	-3.11561	-3.2206		0.240564	-3.27325
										0.247865	-3.20724	-3.2215		0.240742	-3.27451
										0.248043	-3.19849	-3.22241		0.24092	-3.27578
										0.248221	-3.34842	-3.22332		0.241098	-3.27705
										0.248399	-3.24098	-3.22423		0.241277	-3.27833
										0.248577	-3.12462	-3.22514		0.241454	-3.27961
										0.248755	-3.19563	-3.22606		0.241633	-3.28089
										0.248933	-3.1506	-3.22697		0.241811	-3.28217
										0.249112	-3.36529	-3.22789		0.241989	-3.28347
										0.249289	-3.14181	-3.22881		0.242167	-3.28476
										0.249468	-3.25842	-3.22973		0.242345	-3.28606
										0.249646	-3.08288	-3.23066		0.242523	-3.28736
										0.249824	-3.28721	-3.23158		0.242701	-3.28866
										0.250002	-3.2333	-3.23251		0.242879	-3.28997
										0.25018	-3.15142	-3.23344		0.243057	-3.29122
										0.250358	-3.13691	-3.23437		0.243235	-3.29232
										0.250536	-3.26492	-3.23531		0.243413	-3.29343
										0.250714	-3.23913	-3.23624		0.243591	-3.29454
										0.250892	-3.08213	-3.23718		0.243769	-3.29565
										0.25107	-3.2913	-3.23812		0.243948	-3.29676
										0.251248	-3.24279	-3.23906		0.244126	-3.29788
										0.251426	-3.20105	-3.24001		0.244304	-3.299
										0.251604	-3.32772	-3.24095		0.244482	-3.30013
										0.251783	-3.13906	-3.2419		0.24466	-3.30125
										0.25196	-3.23042	-3.24285		0.244838	-3.30238
										0.252139	-3.22404	-3.24378		0.245016	-3.30351
										0.252317	-3.29504	-3.2447		0.245194	-3.30465
										0.252495	-3.18932	-3.24563		0.245372	-3.30579
										0.252673	-3.43557	-3.24656		0.24555	-3.30693
										0.252851	-3.31839	-3.24748		0.245728	-3.30807
										0.253029	-3.12422	-3.24841		0.245906	-3.30922
										0.253207	-3.15406	-3.24935		0.246084	-3.31026
										0.253385	-3.16207	-3.25028		0.246262	-3.3112
										0.253563	-3.32874	-3.25122		0.24644	-3.31213
										0.253741	-3.24425	-3.25216		0.246618	-3.31307
										0.253919	-3.17057	-3.2531		0.246797	-3.314
										0.254097	-3.17141	-3.25404		0.246975	-3.31494
										0.254275	-3.12697	-3.25499		0.247153	-3.31589
										0.254453	-3.40012	-3.25593		0.247331	-3.31683
										0.254632	-3.28354	-3.25688		0.247509	-3.31778
										0.25481	-3.30698	-3.25783		0.247687	-3.31873
										0.254988	-3.15004	-3.25879		0.247865	-3.31968
										0.255166	-3.16142	-3.25974		0.248043	-3.32063
										0.255344	-3.12906	-3.2607		0.248221	-3.32159
										0.255522	-3.193	-3.26166		0.248399	-3.32254
										0.2557	-3.24091	-3.26262		0.248577	-3.3235
										0.255878	-3.19002	-3.26358		0.248755	-3.32446
										0.256056	-3.18442	-3.26455		0.248933	-3.32543
										0.256234	-3.23202	-3.26552		0.249112	-3.32625
										0.256412	-3.34274	-3.26649		0.249289	-3.327
										0.25659	-3.11514	-3.26746		0.249468	-3.32775
										0.256768	-3.45528	-3.26844		0.249646	-3.3285
										0.256946	-3.18363	-3.26941		0.249824	-3.32925
										0.257124	-3.14554	-3.27039		0.250002	-3.33001
										0.257303	-3.20282	-3.27137		0.25018	-3.33076
										0.257481	-3.25689	-3.27236		0.250358	-3.33151
										0.257659	-3.44919	-3.27334		0.250536	-3.33227
										0.257837	-3.43249	-3.27433		0.250714	-3.33303
										0.258015	-3.32231	-3.27531		0.250892	-3.33379
										0.258193	-3.27071	-3.27622		0.25107	-3.33455
										0.258371	-3.27123	-3.27713		0.251248	-3.33531
										0.258549	-3.41767	-3.27804		0.251426	-3.33607
										0.258727	-3.2915	-3.27895		0.251604	-3.33684
										0.258905	-3.34826	-3.27987		0.251783	-3.33761
										0.259083	-3.24255	-3.28078		0.25196	-3.33837
										0.259261	-3.30358	-3.2817		0.252139	-3.33898
										0.259439	-3.29278	-3.28262		0.252317	-3.33953
										0.259618	-3.15142	-3.28355		0.252495	-3.34009
										0.259796	-3.39185	-3.28447		0.252673	-3.34065
										0.259974	-3.59145	-3.2854		0.252851	-3.34121
										0.260152	-3.27867	-3.28633		0.253029	-3.34177
										0.26033	-3.26903	-3.28726		0.253207	-3.34233
										0.260508	-3.4492	-3.28819		0.253385	-3.3429
										0.260686	-3.34537	-3.28913		0.253563	-3.34346
										0.260864	-3.41886	-3.29006		0.253741	-3.34402
										0.261042	-3.26641	-3.291		0.253919	-3.34459
										0.26122	-3.19468	-3.29194		0.254097	-3.34515
										0.261398	-3.22854	-3.29288		0.254275	-3.34572
										0.261576	-3.37647	-3.29383		0.254453	-3.34629
										0.261754	-3.30739	-3.29478		0.254632	-3.34685
										0.261932	-3.08841	-3.29573		0.25481	-3.34742
										0.26211	-3.46001	-3.29668		0.254988	-3.34799
										0.262288	-3.41959	-3.29763		0.255166	-3.34838
										0.262466	-3.26312	-3.29858		0.255344	-3.34875
										0.262645	-3.33051	-3.29954		0.255522	-3.34912
										0.262823	-3.303	-3.3005		0.2557	-3.34949
										0.263001	-3.27195	-3.30146		0.255878	-3.34987
										0.263179	-3.21967	-3.30243		0.256056	-3.35024
										0.263357	-3.34367	-3.30339		0.256234	-3.35062
										0.263535	-3.3703	-3.30436		0.256412	-3.35099
										0.263713	-3.2474	-3.30533		0.25659	-3.35137
										0.263891	-3.31342	-3.3063		0.256768	-3.35174
										0.264069	-3.38331	-3.30721		0.256946	-3.35212
										0.264247	-3.48458	-3.30802		0.257124	-3.35249
										0.264425	-3.28663	-3.30882		0.257303	-3.35287
										0.264603	-3.2284	-3.30963		0.257481	-3.35324
										0.264781	-3.20803	-3.31044		0.257659	-3.35362
										0.26496	-3.28436	-3.31125		0.257837	-3.354
										0.265138	-3.34805	-3.31207		0.258015	-3.35436
										0.265316	-3.21566	-3.31288		0.258193	-3.35456
										0.265494	-3.4911	-3.3137		0.258371	-3.35476
										0.265672	-3.45903	-3.31451		0.258549	-3.35496
										0.26585	-3.249	-3.31533		0.258727	-3.35516
										0.266028	-3.24117	-3.31615		0.258905	-3.35536
										0.266206	-3.51232	-3.31697		0.259083	-3.35556
										0.266384	-3.18309	-3.3178		0.259261	-3.35576
										0.266562	-3.66297	-3.31862		0.259439	-3.35597
										0.26674	-3.35168	-3.31945		0.259618	-3.35617
										0.266918	-3.33548	-3.32028		0.259796	-3.35637
										0.267096	-3.45066	-3.32111		0.259974	-3.35657
										0.267274	-3.21167	-3.32194		0.260152	-3.35677
										0.267452	-3.22414	-3.32277		0.26033	-3.35697
										0.26763	-3.43816	-3.32361		0.260508	-3.35717
										0.267809	-3.24749	-3.32444		0.260686	-3.35737
										0.267987	-3.23236	-3.32528		0.260864	-3.35758
										0.268165	-3.3536	-3.32612		0.261042	-3.35774
										0.268343	-3.29495	-3.32696		0.26122	-3.35779
										0.268521	-3.38358	-3.3278		0.261398	-3.35784
										0.268699	-3.2285	-3.32865		0.261576	-3.35789
										0.268877	-3.22473	-3.3295		0.261754	-3.35794
										0.269055	-3.37739	-3.33034		0.261932	-3.35799
										0.269233	-3.48365	-3.33119		0.26211	-3.35803
										0.269411	-3.34242	-3.33204		0.262288	-3.35808
										0.269589	-3.39135	-3.3329		0.262466	-3.35813
										0.269767	-3.32856	-3.33375		0.262645	-3.35818
										0.269945	-3.34486	-3.33461		0.262823	-3.35823
										0.270123	-3.34854	-3.33535		0.263001	-3.35828
										0.270301	-3.34603	-3.33603		0.263179	-3.35833
										0.27048	-3.41443	-3.33672		0.263357	-3.35838
										0.270658	-3.2321	-3.33741		0.263535	-3.35843
										0.270836	-3.19875	-3.33811		0.263713	-3.35847
										0.271014	-3.44264	-3.3388		0.263891	-3.35852
										0.271192	-3.31048	-3.33949		0.264069	-3.35852
										0.27137	-3.33425	-3.34019		0.264247	-3.35845
										0.271548	-3.49798	-3.34088		0.264425	-3.35837
										0.271726	-3.39472	-3.34158		0.264603	-3.35829
										0.271904	-3.29853	-3.34228		0.264781	-3.35822
										0.272082	-3.4071	-3.34298		0.26496	-3.35814
										0.27226	-3.22594	-3.34368		0.265138	-3.35806
										0.272438	-3.35679	-3.34438		0.265316	-3.35799
										0.272616	-3.41045	-3.34508		0.265494	-3.35791
										0.272794	-3.5026	-3.34579		0.265672	-3.35783
										0.272973	-3.40556	-3.34649		0.26585	-3.35775
										0.273151	-3.29007	-3.3472		0.266028	-3.35768
										0.273329	-3.38159	-3.34791		0.266206	-3.3576
										0.273507	-3.3162	-3.34862		0.266384	-3.35752
										0.273685	-3.37182	-3.34933		0.266562	-3.35745
										0.273863	-3.29444	-3.35004		0.26674	-3.35737
										0.274041	-3.50821	-3.35075		0.266918	-3.35729
										0.274219	-3.44653	-3.35146		0.267096	-3.35716
										0.274397	-3.41757	-3.35218		0.267274	-3.35699
										0.274575	-3.43629	-3.35289		0.267452	-3.35682
										0.274753	-3.29558	-3.35361		0.26763	-3.35664
										0.274931	-3.4636	-3.35433		0.267809	-3.35647
										0.275109	-3.29568	-3.35505		0.267987	-3.3563
										0.275287	-3.48509	-3.35577		0.268165	-3.35612
										0.275465	-3.38904	-3.35649		0.268343	-3.35595
										0.275643	-3.39148	-3.35721		0.268521	-3.35578
										0.275822	-3.4552	-3.35793		0.268699	-3.3556
										0.276	-3.27541	-3.35866		0.268877	-3.35543
										0.276178	-3.4445	-3.35914		0.269055	-3.35526
										0.276356	-3.40262	-3.35962		0.269233	-3.35508
										0.276534	-3.33112	-3.3601		0.269411	-3.35491
										0.276712	-3.26909	-3.36058		0.269589	-3.35474
										0.27689	-3.25592	-3.36106		0.269767	-3.35457
										0.277068	-3.48927	-3.36154		0.269945	-3.35439
										0.277246	-3.46888	-3.36202		0.270123	-3.35417
										0.277424	-3.53411	-3.36251		0.270301	-3.35393
										0.277602	-3.34229	-3.36299		0.27048	-3.35369
										0.27778	-3.23276	-3.36347		0.270658	-3.35345
										0.277958	-3.51166	-3.36396		0.270836	-3.35321
										0.278137	-3.64871	-3.36444		0.271014	-3.35297
										0.278315	-3.27369	-3.36493		0.271192	-3.35273
										0.278493	-3.58694	-3.36541		0.27137	-3.35249
										0.278671	-3.23232	-3.3659		0.271548	-3.35225
										0.278849	-3.41827	-3.36639		0.271726	-3.35201
										0.279027	-3.40261	-3.36687		0.271904	-3.35177
										0.279205	-3.38832	-3.36736		0.272082	-3.35153
										0.279383	-3.52119	-3.36785		0.27226	-3.35129
										0.279561	-3.64776	-3.36834		0.272438	-3.35105
										0.279739	-3.34142	-3.36883		0.272616	-3.35082
										0.279917	-3.41369	-3.36932		0.272794	-3.35058
										0.280095	-3.35121	-3.36981		0.272973	-3.35034
										0.280273	-3.43295	-3.3703		0.273151	-3.35007
										0.280451	-3.40467	-3.37079		0.273329	-3.34979
										0.280629	-3.5294	-3.37128		0.273507	-3.34951
										0.280807	-3.44486	-3.37178		0.273685	-3.34923
										0.280986	-3.4921	-3.37227		0.273863	-3.34895
										0.281164	-3.51146	-3.37277		0.274041	-3.34867
										0.281342	-3.70661	-3.37326		0.274219	-3.3484
										0.28152	-3.55613	-3.37376		0.274397	-3.34812
										0.281698	-3.35205	-3.37425		0.274575	-3.34784
										0.281876	-3.36769	-3.37475		0.274753	-3.34757
										0.282054	-3.54049	-3.37518		0.274931	-3.34729
										0.282232	-3.28713	-3.37545		0.275109	-3.34701
										0.28241	-3.33385	-3.37572		0.275287	-3.34674
										0.282588	-3.39872	-3.376		0.275465	-3.34646
										0.282766	-3.30798	-3.37627		0.275643	-3.34618
										0.282944	-3.38249	-3.37655		0.275822	-3.34591
										0.283122	-3.32239	-3.37682		0.276	-3.34563
										0.2833	-3.35253	-3.3771		0.276178	-3.34534
										0.283479	-3.32336	-3.37737		0.276356	-3.34505
										0.283657	-3.42845	-3.37765		0.276534	-3.34476
										0.283835	-3.41208	-3.37792		0.276712	-3.34447
										0.284013	-3.499	-3.3782		0.27689	-3.34419
										0.284191	-3.53976	-3.37847		0.277068	-3.3439
										0.284369	-3.68513	-3.37875		0.277246	-3.34361
										0.284547	-3.18179	-3.37902		0.277424	-3.34332
										0.284725	-3.55763	-3.3793		0.277602	-3.34303
										0.284903	-3.49041	-3.37958		0.27778	-3.34274
										0.285081	-3.56837	-3.37985		0.277958	-3.34246
										0.285259	-3.37565	-3.38013		0.278137	-3.34217
										0.285437	-3.34575	-3.38041		0.278315	-3.34188
										0.285615	-3.39956	-3.38068		0.278493	-3.3416
										0.285793	-3.29193	-3.38096		0.278671	-3.34131
										0.285971	-3.46158	-3.38124		0.278849	-3.34102
										0.28615	-3.60175	-3.38152		0.279027	-3.34074
										0.286328	-3.54191	-3.38179		0.279205	-3.34046
										0.286506	-3.37684	-3.38207		0.279383	-3.34019
										0.286684	-3.54732	-3.38235		0.279561	-3.33991
										0.286862	-3.5116	-3.38263		0.279739	-3.33963
										0.28704	-3.34811	-3.38291		0.279917	-3.33936
										0.287218	-3.49574	-3.38318		0.280095	-3.33908
										0.287396	-3.32209	-3.38346		0.280273	-3.33881
										0.287574	-3.651	-3.38374		0.280451	-3.33853
										0.287752	-3.3098	-3.38402		0.280629	-3.33826
										0.28793	-3.46265	-3.3843		0.280807	-3.33798
										0.288108	-3.61473	-3.38448		0.280986	-3.33771
										0.288286	-3.40907	-3.38459		0.281164	-3.33744
										0.288464	-3.45995	-3.38469		0.281342	-3.33716
										0.288643	-3.65857	-3.3848		0.28152	-3.33689
										0.288821	-3.20457	-3.38491		0.281698	-3.33661
										0.288999	-3.35607	-3.38502		0.281876	-3.33634
										0.289177	-3.27072	-3.38513		0.282054	-3.33608
										0.289355	-3.51881	-3.38524		0.282232	-3.33584
										0.289533	-3.66324	-3.38535		0.28241	-3.33559
										0.289711	-3.53035	-3.38546		0.282588	-3.33535
										0.289889	-3.43835	-3.38557		0.282766	-3.33511
										0.290067	-3.46374	-3.38568		0.282944	-3.33487
										0.290245	-3.24217	-3.38579		0.283122	-3.33463
										0.290423	-3.23127	-3.3859		0.2833	-3.33439
										0.290601	-3.45157	-3.38601		0.283479	-3.33415
										0.290779	-3.30842	-3.38612		0.283657	-3.33391
										0.290957	-3.26593	-3.38623		0.283835	-3.33367
										0.291135	-4.11002	-3.38633		0.284013	-3.33343
										0.291314	-3.52362	-3.38644		0.284191	-3.33318
										0.291492	-3.4792	-3.38655		0.284369	-3.33294
										0.29167	-3.40205	-3.38666		0.284547	-3.3327
										0.291848	-3.59364	-3.38677		0.284725	-3.33246
										0.292026	-3.51758	-3.38688		0.284903	-3.33222
										0.292204	-3.42275	-3.38699		0.285081	-3.33201
										0.292382	-3.50919	-3.3871		0.285259	-3.33182
										0.29256	-3.28927	-3.38721		0.285437	-3.33163
										0.292738	-3.40432	-3.38732		0.285615	-3.33144
										0.292916	-3.1695	-3.38743		0.285793	-3.33125
										0.293094	-3.34496	-3.38754		0.285971	-3.33106
										0.293272	-3.34222	-3.38765		0.28615	-3.33087
										0.29345	-3.54009	-3.38776		0.286328	-3.33068
										0.293628	-3.85428	-3.38787		0.286506	-3.33049
										0.293806	-3.37989	-3.38798		0.286684	-3.3303
										0.293984	-3.44396	-3.38809		0.286862	-3.33011
														0.28704	-3.32992
														0.287218	-3.32973
														0.287396	-3.32954
														0.287574	-3.32935
														0.287752	-3.32917
														0.28793	-3.32898
														0.288108	-3.32883
														0.288286	-3.3287
														0.288464	-3.32858
														0.288643	-3.32846
														0.288821	-3.32833
														0.288999	-3.32821
														0.289177	-3.32808
														0.289355	-3.32796
														0.289533	-3.32784
														0.289711	-3.32771
														0.289889	-3.32759
														0.290067	-3.32747
														0.290245	-3.32734
														0.290423	-3.32722
														0.290601	-3.3271
														0.290779	-3.32697
														0.290957	-3.32685
														0.291135	-3.32679
														0.291314	-3.32674
														0.291492	-3.32669
														0.29167	-3.32665
														0.291848	-3.3266
														0.292026	-3.32655
														0.292204	-3.32651
														0.292382	-3.32646
														0.29256	-3.32642
														0.292738	-3.32637
														0.292916	-3.32632
														0.293094	-3.32628
														0.293272	-3.32623
														0.29345	-3.32618
														0.293628	-3.32614
														0.293806	-3.32609
														0.293984	-3.32605
														0.294163	-3.32608
														0.294341	-3.32612
														0.294519	-3.32616
														0.294697	-3.3262
														0.294875	-3.32624
														0.295053	-3.32628
														0.295231	-3.32632
														0.295409	-3.32636
														0.295587	-3.3264
														0.295765	-3.32644
														0.295943	-3.32648
														0.296121	-3.32652
														0.296299	-3.32656
														0.296478	-3.3266
														0.296656	-3.32664
														0.296834	-3.32668
														0.297012	-3.32673
														0.29719	-3.32686
														0.297368	-3.32699
														0.297546	-3.32713
														0.297724	-3.32726
														0.297902	-3.32739
														0.29808	-3.32753
														0.298258	-3.32766
														0.298436	-3.32779
														0.298614	-3.32792
														0.298792	-3.32806
														0.29897	-3.32819
														0.299148	-3.32833
														0.299326	-3.32846
														0.299505	-3.32859
														0.299683	-3.32873
														0.299861	-3.32886
